# Supplementary material for: Molecular Mapping of Oil Content and Fatty Acids Using Dense Genetic Maps in Groundnut (Arachis hypogaea L.)
Source: Front Plant Sci. 2017 May 22;8:794. doi: 10.3389/fpls.2017.00794 (PMC5438992; doi:10.3389/fpls.2017.00794)
Supplement: Supplementary file 3 [file Table_1.XLSX]

## Sheet: Sheet1
Supplementary Table 1: Details of the genetic map of F2 population (ICGV 07368 × ICGV 06420) with information of mapped markers, linkage group, position and sequences.
Marker name	Linkage group	Position	Sequence	SNP
Ahs5783I	A01	0	TGCAGGAACAAATAAATCTTCCACCACTTGCTTAAAAATTTGTTATTCTGATGATTGATTACTGCATCC
Ahs3300II	A01	0.838	TGCAGCAATATTACTTACCAGCAGTGCGAGAACTATCGCGAGATCGGAAGAGCGGTTCAGCAGGAATGC	24:T>C
Ahs4639II	A01	9.268	TGCAGATGCCACTGTGTCTGATGTTAAGATCGAAGCAGCAAATGCTTTCCAAGATGTATATCTGATGTT	15:G>C
Ahs4639I	A01	11.977	TGCAGATGCCACTGTGTCTGATGTTAAGATCGAAGCAGCAAATGCTTTCCAAGATGTATATCTGATGTT
Ah5661	A01	16.693	TGCAGGTAAATCCCAAGTATATTACTACTCATACTTGTTTATGGTTTGATGGGCTTGTCCTCGAGAGAT
Ah2882	A01	20.856	TGCAGTCTCAAGTTCGCGCGAGGAAGATCAGAATGTCTGAGGAGAACCAGGCTCTTCAGCGAGATCGGA
Ah6178	A01	25.545	TGCAGAGTCTCGATAACCTGAAAATCCAAGAATCAAGAGATTCGATGTAACACAAATAGGATCATGGGC
Ah5665	A01	26.657	TGCAGTTACAGTACTTTGCCACTCTATGCGAGATCGGAAGAACGGTTCAGCAGGAATGCCGAGACCGAT
Ah6203	A01	28.853	TGCAGAATTTTGAGGGAAAAAACAACTAAACAAATATGTCATATTTTCAGCAGCTAATGTTATAAGAAT
Ah5480	A01	30.051	TGCAGCAGGAACAGCAACACCAACAACATTCTCTCCGAATTGCTTCCTGCGAGATCGGAAGAGCGGTTC
Ahs5787I	A01	34.521	TGCAGCATGAAACTGGCGTTGAACGCCAATTTACATCATCTATCCTTGAGCAAAGTATGGACTATTATA
Ah5595	A01	34.75	TGCAGCCGAAATCCCCTTTTTCCTAACTCAGTAGCAGCGTTTCCTTTCCATGAAAGAAAGAAAGGAGAA
Ah3457	A01	35.157	TGCAGAAACCAAAATCCTCTACTCCCTTTATAATCCTGTCAAGAACCTGAAATTACCAAAAACCAACAC
Ah193	A01	35.874	FORWARD:CTTGCTGAAGGCAACTCCTACG; REVERSE:TCGGTTTGTCTCTTTGGTCACTC
Ahs5787II	A01	37.643	TGCAGCATGAAACTGGCGTTGAACGCCAATTTACATCATCTATCCTTGAGCAAAGTATGGACTATTATA	15:G>T
Ah4064	A01	39.718	TGCAGACATGCAAATTATGTATACATTATTAAACATTTCCCTAATTGCACATAAGATTGATATTTGTGA
Ah5555	A01	40.217	TGCAGTCTCTTCTCTGATCTCTTTATCAAGTCAGTTATCTCGTATGTTAGGGACTCGATAGCACGTTGT
Ah6210	A01	41.381	TGCAGAAGCTCAAATGCCTCAATCTAGAAGGTTCAAGAGTTAAGCATCTTCCAAAGGAGCTATCAGCAC
Ahs4371II	A01	43.015	TGCAGTCAATGATGTGGTGGGAGATTCAGTAGTTGACCTCAGGACTCCAGAGGTAAACATGTTGTACGC	11:A>G
Ah2542	A01	47.318	TGCAGCACCACCACCTGGCTCCAATAATTTTGATCAGGTAAAAATGTGCTTGATTGTTCTTTTTTATAT
Ahs4371I	A01	50.341	TGCAGTCAATGATGTGGTGGGAGATTCAGTAGTTGACCTCAGGACTCCAGAGGTAAACATGTTGTACGC
Ah5533	A01	52.606	TGCAGATGAAGTTCGCCGCCGCAGCCGTTACTGTTCGCGAGATCGGAAGAGCGGTTCAGCAGGAATGCC
Ah5368	A01	54.091	TGCAGTGGAATTCCAATTCCAGTTATGTGATTCAATAGATCATTACCTTCAATCATTGCCTCTACTTGA
Ahs5555II	A01	54.677	TGCAGTCTCTTCTCTGATCTCTTTATCAAGTCAGTTATCTCGTATGTTAGGGACTCGATAGCACGTTGT	41:G>A
Ahs5555I	A01	55.117	TGCAGTCTCTTCTCTGATCTCTTTATCAAGTCAGTTATCTCGTATGTTAGGGACTCGATAGCACGTTGT
Ahs4090I	A01	55.717	TGCAGAAAAGAAGGTTCCGGATCCTCGAAACACCGCGTAGATTGAACCAGAAAACTGTGAATTCCCTTG
Ah5411	A01	57.445	TGCAGAAGTGTACATGTCAAGGTGTCAAACAGCATAAGATGGGAAAGTCCAGAAGATGCAGAATTTCTG
Ah2268	A01	60.62	TGCAGGGGAAAAAAGATTTGGGAGCAGTTACAGAACGATTAGTGGAAAAGGGAACAAGGATAATAGAGA
Ahs5866I	A01	69.949	TGCAGAGGCCACAACAACAGAGGCAGCAAGGACATTGTCAGTTAGGAGAACCAGGTGGCGAAAATTAGG
Ahs4847I	A01	77.295	TGCAGCATTGTGCAATATTGATTCATGGGTTCTGGATTGCAAAAGCGAGATCGGAAGAGCGGTTCAGCA
Ah5687	A01	78.555	TGCAGCGGATGAGGGCGCCGCCCAGAGACGATGGAATACCTGTGATAACGGCATAGGAGCTGGCGGCAT
Ahs3138I	A01	79.465	TGCAGCAGCTACTGTTTTCAAAAATTTATATCTTTTAAACCACTTGGCCAAATCCCTTGAAATTTTTAT
Ahs2860I	A01	80.618	TGCAGAATCCGAAAGACAAGGAGGAGCTGGAGAAGGTCATGCATAAACGGAGCGAGATCGGAAGAGCGG
Ah6268	A01	85.705	TGCAGTACAATCTCATGTCTTCTCAATTTGATTGACTTTTTGCCCTCAACCTTGGTTGATATATAGTGA
Ahs5522II	A01	86.229	TGCAGGTCTTCTTTCATCTTTCACAGCTCCCAGATCAGATTCTTGATGAGCGCCAGACCGAAAGATACC	33:A>G
Ahs4445I	A01	92.293	TGCAGCCAAACCCTTCAAGTATATGCCTTTTCTTCTTTTTCCTCTGTGTATATGACATAAACCTAAAAA
Ah3962	A01	94.405	TGCAGGCAAATTATTTAGTGGCAGTTCACCTTTGTCTTCTAAGACTTCTGACGGTTTCTTGGCGCGAGA
Ahs5926I	A01	95.532	TGCAGATTCACCTAATTCAAATCCCGAAGGAATCAAATACATGAGTCAGGATCATTATCAATCATTCAA
Ahs2501I	A01	96.926	TGCAGCAGAATTCAGAGTTCTTGATTGCGCCGCAGAAGAAAAACCGGATCAAGTTATTGGATGAAGACA
Ah5073	A01	99.1	TGCAGATATTGGTATTCTATAATTAGATACAAGGAAGGTGATTTATCTTTTGGCGGAAAGTAATGACTG
Ahs4590I	A01	107.962	TGCAGTTATAAATCAAGCATTAGCAAGGCAACATGTAAGAAATATGAGGCTTTAGATACCATTAACATA
Ah3875	A01	109.294	TGCAGCCATCCACTCTCACCTCTCGCACTCAGTGGCCATGCATGCAGTCCCCACCTCGAGCTTCCGGCG
Ah6307	A01	116.385	TGCAGATATAGTCGTCATGACAAACGCTCCAAGTTACCTAGTTGGATACTCTCTCATCTACATGATGCC
Ahs3300I	A01	119.669	TGCAGCAATATTACTTACCAGCAGTGCGAGAACTATCGCGAGATCGGAAGAGCGGTTCAGCAGGAATGC
GM2350	A01	124.31	FORWARD:GACTGTGTGGTTGGTGGTTTT; REVERSE:CTCCTTGACCTCCTGGAGAAT
S1	A01	126.275	FORWARD:TGGACTAGACAAGGAACAACCA; REVERSE:GAGCCATGAGCACACAACAC
Ahs3298I	A01	126.338	TGCAGGTCGTGATCGAGGACTATCAGCACAACGAGACGCGAGATCGGAAGAGCGGTTCAGCAGGAATGC
Ahs3100I	A01	133.768	TGCAGAAGAAGCTGCCAGAGCTTATGACGAGGCGGCGTGCCTTCTTCGTGGCGCCAACACAAGAACAAA
Ahs4028I	A01	139.136	TGCAGAATCAATAAGTTTATTATAGAAGTTCCAGTAGATAAATGCAAAAGGAAAGAAAGTTAACAAAAC
Ahs2832I	A01	145.449	TGCAGTTAGCATTTCTGTAGGCTCTCCATAGCTCCAATCGATTTCAGGCGATGAGATTTGGCGCGTAAA
Ahs5781II	A02	0	TGCAGATATTTGTCTTCTCCTGAGGAAGTAGCAGCATCTTGCGACCTCACATTTGCCATGCTTGCTGAT	35:A>T
Ahs5800I	A02	9.273	TGCAGAGAGATTCTTTGATGAAATGATTCATCGAGATATGTCTTCTTGGCACACCCTCATGTCTGCTTA
Ah5616	A02	11.571	TGCAGCATACTTAGTATTGCTAATTTAGTGTGTTTCAATTACAACAGAGCAAATTAGAGTTCCAGTTGA
Ah5632	A02	14.465	TGCAGGTGGTAGTGTGCAGTTTTGTATATAGTGGTAGCGAGATCGGAAGAGCGGTTCAGCAGGAATGCC
TC4F12	A02	18.491	FORWARD: GATCTTTCCGCCATTTTCTC; REVERSE: GGTGAATGACAGATGCTCCA
SEQ1B09	A02	23.055	FORWARD:CGTTCTTTGCCGTTGATTCT; REVERSE:AGCACGCTCGTTCTCTCATT
Ah2318	A02	26.921	TGCAGGATTTCTCTAAGGGATGGTAGGAATACCTTGCGAGATCGGAAGAGCGGTTCAGCAGGAATGCCG
Ah5405	A02	29.631	TGCAGAAAAACCAAGGTCTGTATTTTGTTAACATACATTCCTATGACATAATTTTTTCTATCAATCATT
TC1E01a	A02	32.766	FORWARD:CAGCAAAGAGTCGTCAGTCG;REVERSE:GAAAGTTCACTTGAGCAAATTCA
Ah5612	A02	38.788	TGCAGAAAACCAGCATACATTCTCTTATTCCTTTTAATTCAGTGCATGTTAAAATGCATATCATTTTGA
Ahs5711I	A02	41.73	TGCAGCACGGACTAGCTCTGCTGCCATGACTAAAGACAAAATTGTAGAAAGTTTTAGCAATACATATAG
Ah2329	A02	47.746	TGCAGAGCACAAGGAGCAACTGCAACTGCAAAAGCAAAATGATATGATTCCTGAAGAGCAGGAAAGACC
Ahs4814I	A02	55.6	TGCAGCAGTGGCAATCACAACAACGGACCTTGTTAGCAAAAGCGTGGCAATTGAGACTCTGGTATCACT
Ah2298	A02	55.917	TGCAGAAGAAGACAAATTATGTTAAAAACCTTAATCATAGCATTTAATTTCTTGTGCCATACATAGGAT
Ah3286	A02	59.759	TGCAGCAAATAACTATGGGAGAAACGGGTTTTGCCTCACTAATGAAATACCCAGACCACTTTAATTTTG
Ah5513	A02	63.321	TGCAGGTCTAGAGCTTGATGATATTGATCTTTTTGAAATAAATGAGGTACTATAATTGTCACTATGGAT
Ah5577	A02	63.935	TGCAGCACCACCGAACCACCTCTTCGCACATGTTTTCCATCGCTGACGTCAACTCTGGTCAGCGAGATC
Ah3886	A02	65.61	TGCAGATTATTCTCATGCAAAGTTGATGAAGGAATATAATGATGATGATGATGATGATGATGAACAGGT
Ah4264	A02	69.053	TGCAGATGAATAATTTATATAGGATTTATTTTTTCTTTGTTTAATTTTTCTAGTCTCTTTAGAATGTAG
Ah6665	A02	69.838	TGCAGTCCGTTCGAGCCTTCAATCCCATCATCTTCCGCCCTCTCATTTTTACAGCTAGGGTTGCTTCTC
Ah4992	A02	80.635	TGCAGTGAGCATTGCAGGGAAGTTTCTAATCACAATAATTTCATCAACATAGATTAGAATATAGGTAAG
Ah5546	A02	84.324	TGCAGCATGTCATCCTCCGATTTACCAGTGCTTTTGCGAGAAGCTATGATTCTTGCAAAGATTTCAGCA
Ahs5971II	A02	87.224	TGCAGCAACTTCTTCTATTTGAAAGATGTAGTTCTTGTAAGTCTCTTAAAGTCCCTAACTGTTGTTGTA	22:A>G
Ah5559	A02	87.325	TGCAGGTATTTGTTCTCCATGCCCCTTGTTGGCATTTTAACACCAATGTTATGTTAAATGGCTGTGTAA
Ahs5493II	A02	88.241	TGCAGCAGAGATGCACACAATAATGATTTTAAGGAGAGAGATCAATTGGTAAAGAAAACTGCCGAGACA	62:C>T
Ahs5971I	A02	93.003	TGCAGCAACTTCTTCTATTTGAAAGATGTAGTTCTTGTAAGTCTCTTAAAGTCCCTAACTGTTGTTGTA
Ah2537	A02	104.168	TGCAGAAAAGCGGGAAATCATGAAGGAAGAGATGATTGGCAAGTTTCTGTTATCATCTTTATCTTGGAT
Ah4951	A02	112.784	TGCAGGACTTGACCCTTTCAAGTAATGCTTTCCTAGTTACAGAGATTGAAAAATTCAGAATCATTTATT
Ah5600	A02	117.179	TGCAGTTGGAGTCGGAGAAGGCATGTCGAAGAAGGGAGAAGATGGAGGAAATCGAATCGAAGATTAAGG
Ah5683	A02	120.937	TGCAGTCCCAGCATCCTCAATATAGCGTGATCGGAAGAGCGGTTCAGCAGGAATGCCGAGACCGATCTC
Ahs5872II	A02	121.652	TGCAGCAAGTTCAAGACTCCAGCAATTGATTTTCTACCTGTTCTTCATCCCTAATTCGGGAAATGATTT	6:A>G
Ah6359	A02	127.681	TGCAGATTGAACATTCCCAATTGCAATGCTGATCAGTTTGATGTACTTCATGGTATGTATAATCCATCT
Ah5580	A02	127.718	TGCAGTGTCTCTAATTATTGTCAATTGCGTGATCGGAAGAGCGGTTCAGCAGGAATGCCGAGACCGATC
Ahs6437I	A02	129.918	TGCAGAATGAAAATAAACAAAAAACAATAGAATAGCTTATCATACACAAAGTGGTCACAAGACAAAACG
Ah5188	A02	131.767	TGCAGCATCCCCAGCGGCTCCTCCCTTCTCTGCCCTGGGTTTCACTGCTACCAGGAGAACCATCAGCGT
Ah4907	A02	132.017	TGCAGCTTTCTGACCAACTTCTACGTTTTTATGGATTCTTGCTGCTCCAAGAAGCGAGATCGGAAGAGC
Ah5548	A02	136.405	TGCAGGAGAGGATGGAGGACGCATCGGCATTTGTTCATCATGTGGCCTCCGGGAATGAAATTTCGCGAA
Ah2619	A02	138.46	TGCAGAATAATATATCCTTACCAGCTTACGGATTTTGTAGTTCTATGACCACCTTGAACACTAGTTTGA
Ah3620	A02	140.268	TGCAGATTATCAAAAAGAGAAGAATGTAAGGATTTTGCATACTGATTCACCACCATAGGCAATTAATAC
Ah5514	A02	143.284	TGCAGCCCATTGTGGCCTCCAAGAGCCTAAGTAAGAATGCAAGCTCATGTGCCTAATCAATAAGACACG
Ahs4487I	A02	143.4	TGCAGCGTCGCCGTTCAACCTCGTCCCGCCGCGTCTCCATGGTCGCCGTTGCTGCGAGCTCGCCACCGT
Ah5329	A02	145.479	TGCAGTGTTATATTGTTCATATTGTTTTATTTTTTTATTGTAAACTTTCATTTTGGGAACATATTGCTT
Ah5507	A02	145.577	TGCAGGGAACTGGTTTGATCTCTTCAATGTCTCAAATTCAGTGAGTGCTGAATCAGGAAAGTATGTTAC
Ah5719	A02	149.461	TGCAGAGAGATACAAGGATATGGTGGACTTCATGAAGACTCTAGTCCTTTCGATCACTCCAGCTGACGA
Ah6224	A02	152.123	TGCAGTTATTTTCCGATCTGCCGTGATCAATGCTGGCTACCGCATATCCGGAACACATGTTAATCCACT
Ah5504	A02	157.147	TGCAGGAAAATCAAATAATTACGAAACTGCGACTGCAATAACTACATATTTCTTTACTGCGAGATCGGA
Ah5314	A02	166.815	TGCAGAATCCATAAATTAATTATAGAAGTGCCAGTAGATAAATGAAAAAGGAAAGAAAGTCAACAAAAT
Ah6437	A02	168.53	TGCAGAATGAAAATAAACAAAAAACAATAGAATAGCTTATCATACACAAAGTGGTCACAAGACAAAACG
Ahs5941I	A02	171.174	TGCAGAACAAGTTACATTACTCTAGAGAAAATTGCATACAGTAGTCAAGTTTAATTATACTGACATTTT
Ahs5812II	A02	176.072	TGCAGCAACAAGTCGTGACTATGGCATTCTCAGAATTCAAAAGAAATAGAATCCATTAACAAGACCTTA	24:C>T
Seq17E03	A03	0	FORWARD:TTTCCTTTCAACCCTTCGTG;REVERSE:AATGAGACCAGCCAAAATGC
LEC1	A03	7.048	FORWARD:CAAGCATCAACAACAACGA; REVERSE:GTCCGACCACATACAAGAGTT
Ah4923	A03	12.596	TGCAGGAATTAGTACTTTTTGGTTGTGATGAACTTGAGTCTCTTTCAGAGAATGTGTTGCAAGGTCTGA
Ah4892	A03	19.045	TGCAGCATGTTAATACTTGATGCATTGATGTGGTATAGTCGTTTAAGTGAGATGTGGTTCATTGATATG
Ah6235	A03	30.92	TGCAGGATTTACAAATAATATTCAAGGTGTTATTACATTTCGTGTATATACACCAGATTCTGAACTCAA
Ah5524	A03	38.4	TGCAGATAAGAGGATATGGCTGTTAACCTGGGCACAAATGTGCCTTCACTTTTCAATTGGAATTTTTTG
Ahs5837I	A03	39.686	TGCAGTTTGCAGCAGTAACACATCGCTTCCATCTCCCCAAAGGACCAACTCTGCCACCCATAGAATCAG
Ah3420	A03	44.083	TGCAGGTTGAAGACACAACTCCAGAACACTGTCAGAGCCATCAATGGTGCTCTCACCGGCACTGCATTC
Ah5562	A03	49.117	TGCAGCTGGACCTGGTCTTGCAGAAGAGTGCGAGATCGGAAGAACGGTTCAGCAGGAATGCCGAGACCG
Ah4897	A03	51.889	TGCAGATCATTTTAGCTTGATGCTCAGATGTTTCAAATCTAAAAGCTAATCAAGAAACAAAGTAAGAGA
Ahs5837II	A03	56.146	TGCAGTTTGCAGCAGTAACACATCGCTTCCATCTCCCCAAAGGACCAACTCTGCCACCCATAGAATCAG	42:G>A
Ah5593	A03	57.983	TGCAGGAGTATTTCATGAAATTGTAAGCAACAAAAGAAGGGTCCAAAGTGAAACTAAAGAAGCTACAAA
Ah2435	A03	59.357	TGCAGCTTCTAGATGCCCATCAACCTCTCTTCCATGATCAACCAATCCACCTCCTCCCTCCTCTACCGT
Ah5124	A03	62.638	TGCAGCATTTTGGAGAGCCTTCTCAAATTTTGCATTAATGTTCATCTTAAATTTCAAAACAAGGTTTAA
Ah5615	A03	63.886	TGCAGTCCTCTCAGAAAATATGTTTTAATAGATTTGGATATCTATGTAAATTTTAAATGTTGATTTTTT
Ah5688	A03	70.173	TGCAGGCAAGGGCTAGAATCAGATATGTTCACTTTTTACCTTTCAATCCTGTTGACAAGAGAACTTCTC
Ah5605	A03	71.095	TGCAGAAGAAGAAGCAGCGCTCAAAGCTGGAGTAGTCAAACATGGGGCTGGAAAATGGCGAGATCGGAA
Ahs3143I	A03	78.012	TGCAGTGAAGTTTACACTTACTATCTCAAAATGAATCTAAAAAGAAAATTGTTTTTAGAAAAAGTTACA
Ah6206	A03	89.954	TGCAGTCTTTAGGACTAGCCAATTTTAGTTGAGTGCTTTATCCCAAGTGACTGTAGTGGCCAAGTTCTT
Ahs3331I	A03	99.598	TGCAGTGGGTTCAAATCCATCAATTTATTATTGTATAGTTTTGATTCTATCTCACTTTAGTCATCCAAA
TC7H02	A03	105.4	FORWARD:TCAGGATAATGACAGAGTGAGT; REVERSE:GGAAGAAGACCTTTGATGAG
Ahs5478II	A04	0	TGCAGATTCTCCCTTGAAAAGGCAAATACCTGATTCCACTCAGGGTCTTGAGTTTTCTCATAGTGCTTG	41:A>C
Ahs5478I	A04	0.46	TGCAGATTCTCCCTTGAAAAGGCAAATACCTGATTCCACTCAGGGTCTTGAGTTTTCTCATAGTGCTTG
GM1979	A04	8.042	FORWARD:TCCAAGAGGAAGAGGGAAAAC;REVERSE:AAAACCCTTACTTCAACAAAAGA
Ahs2859I	A04	18.853	TGCAGCTTGAGCTTGTGCGAGCCGGGGATGAACTTGAGCGAGATCGGAAGAGCGGTTCAGCAGGAATGC
Ahs3382I	A04	22.215	TGCAGGAAGGCGATCATGCCCGCCACTTCCTCCAGGATAAAGCGAGATCGGAAGAGCGGTTCAGCAGGA
Ahs2950II	A04	24.263	TGCAGCACTCGACCCGTTCGAACAGCTACAACACCTACAAGGAATACGCCCAGATCATCAACGACCAGT	19:G>T
Ahs5898II	A04	32.767	TGCAGTCCCGGTCTGGAATGACCCGGCCGGGCTTGCGTTTCCTCTCACGAATTTCACAAGGGAGAGCCC	23:C>T
Ahs5898I	A04	34.924	TGCAGTCCCGGTCTGGAATGACCCGGCCGGGCTTGCGTTTCCTCTCACGAATTTCACAAGGGAGAGCCC
Ahs3382II	A04	40.498	TGCAGGAAGGCGATCATGCCCGCCACTTCCTCCAGGATAAAGCGAGATCGGAAGAGCGGTTCAGCAGGA	38:A>G
Ahs5825I	A04	41.269	TGCAGCAATCCAGCCAGGCCATCGAGGAATTGCACGTGGTCTCCAATGAGTTGCGAGATCGGAAGAGCG
Ahs5903I	A04	51.307	TGCAGACCATGCTTCTGCCAGGGATTGCCGGCCGGAATGATGCGAGATCGGAAGAGCGGTTCAGCAGGA
Seq14H06	A04	55.492	FORWARD:GCAACTAGGGTGTATGCCGT; REVERSE:CAACCCTATACACCGAGGGA
Ahs2912I	A04	62.44	TGCAGGCCGAACAGGCCAGCCATCCGACCGACAGCGAGCAAGCATGAATCCGACCAAACGCCGCGAGAT
Ahs3355I	A04	78.569	TGCAGGAAGATATCGCCGACCGCACCCTGGCGATGTTGAAAGGCGAGATCGGAAGAGCGGTTCAGCAGG
Ahs3793I	A04	79.594	TGCAGGACGCCGTCATCACCGGCCAGGACCGCAAGGAAATCGGCATGCTGATCGTCCCCAACATCGAGC
Ahs3458II	A04	99.884	TGCAGACGCTGCTGGATGTGGGCCTGGGCTATATCAAGCTGGGCCAGAGCGAGATCGGAAGAGCGGTTC	4:G>T
Ahs3458I	A04	102.862	TGCAGACGCTGCTGGATGTGGGCCTGGGCTATATCAAGCTGGGCCAGAGCGAGATCGGAAGAGCGGTTC
Ahs4084I	A04	104.206	TGCAGGAAGACGCCCGCCTGCTCAAGGTGGTCAGCTACCTGGATGTGGGCGATGGCAATTACTGGGCGA
Ahs2982I	A04	107.764	TGCAGACCATGGAACAGCAAGGGATTGGCATGCAACAGCGAGATCGGAAGAGCGGTTCAGCAGGAATGC
Ah3195	A04	108.11	TGCAGAATCCTTGAATTTGTCACAAATGGTAGACACCTTCTTATAATCAAGTGCATAGTAGTTTTTCTC
Ahs3383I	A04	115.771	TGCAGACATCGGACATCGAGCATGAGGTGCTGGCATGAGCGAGATCGGAAGAGCGGTTCAGCAGGAATG
Ahs5778	A04	127.488	TGCAGCAGGCCCTGCTCCTTGATCGAGGCGGCCAGTTCATTGAGCGAGATCGGAAGAGCGGTTCAGCAG	38:A>G
Ahs2859II	A04	136.65	TGCAGCTTGAGCTTGTGCGAGCCGGGGATGAACTTGAGCGAGATCGGAAGAGCGGTTCAGCAGGAATGC	23:G>A
Ahs3372I	A04	137.987	TGCAGCTGTTCTTCATTGACCGCCACTACGCGGTCGATGAGGATCATGGGCGAGATCGGAAGAGCGGTT
Ahs5778II	A04	142.151	TGCAGCAGGCCCTGCTCCTTGATCGAGGCGGCCAGTTCATTGAGCGAGATCGGAAGAGCGGTTCAGCAG	38:A>G
Ahs5899I	A04	144.622	TGCAGGATGCCGGTGATCTGGTTGACGAAGGTGTTGAAGGAGCGAGATCGGAAGAGCGGTTCAGCAGGA
Ahs3372II	A04	149.988	TGCAGCTGTTCTTCATTGACCGCCACTACGCGGTCGATGAGGATCATGGGCGAGATCGGAAGAGCGGTT	26:T>C
Ahs2950I	A04	151.097	TGCAGCACTCGACCCGTTCGAACAGCTACAACACCTACAAGGAATACGCCCAGATCATCAACGACCAGT
Ahs5973I	A04	154.637	TGCAGGTTCAGCCCGATGCCCGGGTTCAGGTAGGGATTGAAGAGCGAGATCGGAAGAGCGGTTCAGCAG
Ahs5840II	A04	158.213	TGCAGATCTACTACGATGCACAGGCGGACTGCCTGAACATGCATTGGACGAAATGGCGAGATCGGAAGA	25:G>A
Ahs3355II	A04	165.381	TGCAGGAAGATATCGCCGACCGCACCCTGGCGATGTTGAAAGGCGAGATCGGAAGAGCGGTTCAGCAGG	31:G>A
Ahs5840I	A04	172.391	TGCAGATCTACTACGATGCACAGGCGGACTGCCTGAACATGCATTGGACGAAATGGCGAGATCGGAAGA
Ahs5967I	A04	182.178	TGCAGCAACAGCAGTTGCAGGAAGCCAGGGGAGTTGGTCAGGAACACAAACATCGGATAGGTCAGCACG
Ahs3830I	A04	182.471	TGCAGCATCGCCTGTCGGACAAGCTCATGCCGGCCGACGCCGCCATCCTGGACAAAGGCACCACCACCA
Ahs3750I	A04	185.941	TGCAGGCCGCTGGCGTGGGCATTCCGCAGGGCTATCCCGACTACGTGCTGCACAAGATGGTCACCGTCA
Ahs5874I	A04	190.162	TGCAGGCCCTGCATCGCGATGGTCATGAGTTGCCCGTCGAGATCACGGTGGGCCATGTCAAGCGAGATC
Ahs5825II	A04	190.324	TGCAGCAATCCAGCCAGGCCATCGAGGAATTGCACGTGGTCTCCAATGAGTTGCGAGATCGGAAGAGCG	7:A>G
Ahs2881I	A04	190.841	TGCAGCTCCTTCAAGCCCATGCTCACGTTGGAACGCGAAAAGCTGAGGTAGTCGGCGATCTCGTCGGCA
Ahs5899II	A04	191.817	TGCAGGATGCCGGTGATCTGGTTGACGAAGGTGTTGAAGGAGCGAGATCGGAAGAGCGGTTCAGCAGGA	11:G>A
Ahs5780I	A04	197.436	TGCAGTCCGATGAATGGGAGCAGACCACCGAGATGGTGCGAGATCGGAAGAGCGGTTCAGCAGGAATGC
Ahs6130I	A04	202.301	TGCAGAATGTGTGAATTTAAACCTGCTCTTCGAAAGACACAACACGAGGCTGAATCTGCGAGATCGGAA
Ahs5816I	A04	208.083	TGCAGGTCGCGGATGATGCGGAACAGTTCGGCGATCTCGGCGTTGTTGAGCGAGATCGGAAGAGCGGTT
GM1878	A05	0	FORWARD:TCAGTGGTTCAGTGCATCAAG; REVERSE:GTCCCTTGGTCATCTTCGATT
Seq2F10	A05	12.534	FORWARD: GTGGTGGCGGTGTAATCTT; REVERSE:AAACGCAAAACTCTCCCTCA
TC2D08	A05	18.769	FORWARD:ATGTGGGGAGGTCGGTAAC; REVERSE:TCACAGGTTTTGTGTGCTCG
Ah5302	A05	25.387	TGCAGATGAATTATCAGAATCGTTAACAATGGAGTAATTCACAGTAAAAACAGTAAGATTCACAGATTA
Ahs2812I	A05	29.312	TGCAGGTGACATACATGGGAAAAAGATGATTTCTTTATGAATTGTGCACCAACTTTCTAACAAAGGAAT
GM1988	A05	32.309	FORWARD:GGAGAATCAATTGGTGGAAGC; REVERSE:TCAGACATAGGTGGTGGTGAA
Ahs5929II	A05	41.498	TGCAGGGCGCATTTCTGACCCAAATCCCGAGCATCTTACGCATGCTCTATATATGCGAGATCGGAAGAG	27:C>T
Ahs5929I	A05	42.442	TGCAGGGCGCATTTCTGACCCAAATCCCGAGCATCTTACGCATGCTCTATATATGCGAGATCGGAAGAG
Ahs5774II	A05	46.462	TGCAGTTGATTATTAAGCTCAATATAGTAACACTTTAAGGTATTCCTCATTGGCTCACCGCTTCATCGG	5:T>C
Ah2583	A05	46.702	TGCAGTTAATGATCCTACCAACCATGGAAGGACGCGCTCAATCAATTTCAGAGGCATCATGCACAAGCT
Ah6663	A05	51.249	TGCAGGTGCCGTTACCACTTCGGCCGTGTCCATTGCAGTAGAAAGCTTCTGGATTGAGCCACATCTTCT
Ahs5613I	A05	60.371	TGCAGAGATTTTAGAGCCGGAATAAACAAAATGTGCAACAGACCTCCTCTTGATTTGAGGGGTTGCCCA
Ah2659	A05	61.236	TGCAGTGCAAAGTGGGTGCTCGACATAAAAAGATCTGTTTGGCAATTTTCTAGTGTATGTGAAGAAATT
Ahs4031I	A05	75.58	TGCAGAACTGATTCCTAGCAAAGCATTCCTCCCATCAACAGAGATTTCCATGCAAGTGACGCCTTTATA
Ahs4030II	A05	84.156	TGCAGGAAGAGTGGCTCAGAAACAGACAAGTGTGAGCCGAGTTCTGATTCATGGGCAGCTGCGAGATCG	56:A>G
Ahs2722I	A05	84.992	TGCAGGTAAATTGTTATCCAAGATTTCTCATACTTTGATATTCTTATGTGAAGAGGTCATTGATTAAGA
Ah3197	A05	88.052	TGCAGATTGATTCCTCCGAGTTAATATGTAATTTGCAAATGAAATTCCAAAACTAAAGAAACATCAAAA
Ahs3291I	A05	92.918	TGCAGTGTAACACACAAACAAAAGATTAACACCACACAAAAAGGAATAATCACTGTTAATGCCGAATAT
Ahs3426II	A05	97.468	TGCAGATGAAACATTTGGGTTTTGCAAGGTCTACTTTGGCAAGAAATTCTTTGCTTAACCTCTACTATC	4:A>G
Ah2536	A05	105.862	TGCAGCTTAGTTACATATTACCTCGTTCATTGATTGTAATTGCACAAACACAATTGAGCATTCTCTCTG
Ahs2896II	A05	109.875	TGCAGCAATTGCGAATGCTAACAACAATGGAAAGTACTTCCTGAAGGAAGTTCACAGATCCCTCTCAAT	22:A>C
Ah3863	A05	110.221	TGCAGTTTGATATTCCAGTTCTACACAGTGATTCTGTCTTGTGTTTTACAATAGAATCAGTTATGGAAA
Ah5158	A05	114.663	TGCAGCATTCCAGTATCTCCAAATTTGAACTCTAAAAGATAAACAATGAAAAGAGAGAATAATATTAAA
Ah5477	A05	116.029	TGCAGCTTTTTTTGGTTTTTCTTTTTTGAATTATTATATGCTTAATAGGCTAAGCAGAAAGTGCTTCTC
Ahs3599I	A05	119.363	TGCAGTTATAGCCTGCATCGTAAGTATTGCCGTTTGTGAGATAATGACTTTAGACCAGCCAACAAATGA
Ah6519	A05	120.96	TGCAGGCCAGACAACTGGAGTTCTGCCAGCTCCACCCATCCGTCCGCAAATTCCGCCACCGAATGGTAT
Ah5589	A05	122.164	TGCAGCAACTCCCTGCATCCACCTCCAAGTGCCGGGAGCAGAGGTGAAGGCGAGGTTGATGCAGTAGGC
Ah5709	A05	122.229	TGCAGCTGCTACATCCTTCCTCGTCACGGATCTGCTCAAGTTGCCGCATAGCTCTCGTGTGCGAAATGA
Ahs5785II	A05	123.658	TGCAGAAACAATCAGCTTATGCTAGGGAGTTCTATGCGATTATGAAAGTTGTAGCAAAATTTTGACATT	63:G>C
Ah6169	A05	123.846	TGCAGTTCACCATCCATTGCTATACAAAACAAACCAAACCAAGCTGAGCACGTAAAGCTAGCATAATCC
Ah2609	A05	124.11	TGCAGTAATAGCCTGCATCGTAAGTATTGCCGTTTGTGAGATAATGACTTTAGAGTAGCCAACAAATGA
Ah5422	A05	124.38	TGCAGTGGTGTTCAACTTATCCTTAGTTGCAATGTTATCCTTCAATAAAATGGGTATTCCATGCAAAGC
Ah2808	A05	125.847	TGCAGCTTAACTCTTCATCTTCCTCTTCCTCTTTCTCTTTCTTTTCTTTCTTCCTAATAACCCACAAGA
Ah3908	A05	126.85	TGCAGACGATGCCCCAGCAGAACTGGAATAATGATTAGGCAAAATTTAGTCAAATTAATGGAATGCAGA
Ahs2896I	A05	127.947	TGCAGCAATTGCGAATGCTAACAACAATGGAAAGTACTTCCTGAAGGAAGTTCACAGATCCCTCTCAAT
Ahs3118I	A05	128.752	TGCAGTACACTGGAAACAGAAGAGATCATCTTCTGATGCTTCTGCTCCATCTTCTCCACACGGTCTTTC
Ah6559	A05	131.216	TGCAGCTTAACTCTTCATCTTCCTCTTCCTCTTTCTCTTTCTCTTTCTCTTTCTTTTCTTTCTTCCTAA
Ahs5785I	A05	132.414	TGCAGAAACAATCAGCTTATGCTAGGGAGTTCTATGCGATTATGAAAGTTGTAGCAAAATTTTGACATT
Ah4986	A05	134.761	TGCAGCGGATGAAGGGATAAGAAGTGACATTTTCAGGTTCCAATGATTGATAAACCTAAAAAATCAAAC
Ah3230	A05	135.223	TGCAGAACTTTGTTGATCTGGCTGGAAGTGAGAGGGCTGCACAGACACATGCAGATGGCACTAGGCTTA
Ah6366	A05	138.055	TGCAGCAGCCACCGAGAGCCACTGTCACGCACCTGCTTCCCCAAAAGCTCCTCCGTGTAACTGCAACAT
Ahs5912I	A05	143.019	TGCAGCCAAAGCCTCAATACATGGCAAGAAAAGTTGCAGCTGCTCAAGGAGGACCTGGTGGTCAATGGT
Ahs5914I	A05	144.717	TGCAGAACAACTTCAAGATGCTTCAAGTGAAGTGTCCAAGAAGTGCTATAAACTAGGATGTCATCAAAA
Ahs5844I	A05	148.276	TGCAGATTAAGAGGAAAACCATCTATCCTCAACAAAGACAGCAAAGAAAGCGCTTCATCTGTCCTCCCG
Ahs5703I	A05	158.259	TGCAGATTAAGAGGAAAACCATCTATCCTCAACAAAGACAGCAAAGAAAGCGAGATCGGAAGAGCGGTT
Ah5706	A05	185.364	TGCAGTAGTTAGTTTTCTCAAGGTTCATTATTTATTCATTTGAATGAAAGAGGGATAGAGAGAAATAAA
Ahs3171I	A05	185.775	TGCAGTGATGCAACTACTCTAGCTTCAGGCTTCAGTTATCTGTAATCAACCAATTAGAGTGCAAAGTAA
Ahs2830I	A05	190.41	TGCAGAATCAGGCAGAGTTGTATGGTTTGGAGAGTCATGTAGATCCCATTGGCAGTGATTTCTATGGAT
Ah5529	A05	191.164	TGCAGTTGAAAATTCGATTTGCGAAACGAACAGGATCTTGCCACGAGGATTGCGTTTGAGTTGCTCTTG
Ahs4823I	A05	204.898	TGCAGTGGACAACCTTCCTAAAGATGGTGCAGAATGGGTTGAATTTTTCGTACGAGAAATGATGGTTGC
Ah5247	A05	213.266	TGCAGTTTTTATTTTTCAACAACAACAGAAGCCACTTTCTTTCTTTCTTTTTTTTCCTTCTCAAACACT
Ah2265	A05	214.974	TGCAGCTGTAGGTATAACAAGCCGCATAGCCACCATCACCAGCGCGAACATCAGCTTCAGCTGACCTTC
PM179	A05	221.9	FORWARD:CTGATGCATGTTTAGCACACTT;REVERSE:TGAGTTGTGACGGCTTGTGT
Ah5575	A05	222.178	TGCAGAGAAACATGATGAAGATATAATTGAGGCAGCAACTAATGAAACCCCGGATAGTGACTCTCTAAT
Ahs3495I	A05	231.415	TGCAGAGTAGGGGATGCAAGCCTAATGCCATAACCCATAACATTATCATCTCTGCGAGATCGGAAGAGC
TC3A12	A05	237.171	FORWARD:GCCCATATCAAGCTCCAAAA;REVERSE:TAGCCAGCGAAGGACTCAAT
Ahs3877I	A05	237.359	TGCAGAAAACAAAGCAAAGCATGAAAACATGAAGTCTCTCACAGTCACAGCCAGTGTTTTGAACCCCAC
GM1702	A05	240.583	FORWARD:GATTGGGAAGCAGCAAGAAG;REVERSE:CAAGGATCTCAGCAGCACAG
Ah5749	A05	248.469	TGCAGTATGTTTAATGCAAAATGAGAAAAGCCACAACATCAAATAATCTAGTCATAAATAAAAAAACAT
Ah6508	A05	250.373	TGCAGATTCAGTGTTTGTTTGTTTCTCCACCTTCCTTAAAAATTTTGGAGAAATTTTTTTTGATGATCT
Ahs3045I	A05	252.471	TGCAGGCACTTGAAGATGAAATGAATTTAAGCCTGGTTGACTGGGGAAAATTACACTCTCTTTTGCCCA
Ahs5916I	A06	0	TGCAGTTGAAGCCCTTCCACTTTTGATTGCTGTTGTCCCTTCCCAATCAAGAACTGTGCATAGTCCACA
TC11H06	A06	14.952	FORWARD:CCATGTGAGGTATCAGTAAAGAAAGG;REVERSE:CCACCAACAACATTGGATGAAT
IPAHM509	A06	24.867	FORWARD:GCCTGCAAAGCTAAGGTTG;REVERSE:TGGAGAGTTAGGATTTCTGGCTA
Ahs5796I	A06	37.542	TGCAGGTAGCTTGTGCACATATCGAGATGTAATCCTATACATTGGCTATTCTTCTTCATCTAATTCGAA
TC1A01	A06	37.9	FORWARD:TCAACGCGACACAAGAAGTC;REVERSE:GTCGGTAAATCCGACGAAAA
Ahs5896I	A06	38.556	TGCAGCGAGCGAAGGAGGAGGCCGAGCAAGCGAAGGCGGCAGCGAGCGCAATGCAGAGCAGATTACTTG
Ahs5924I	A06	44.472	TGCAGCATCTTAATCTTGGATACAACTATGCTCTTCAAGTTGGTAACCTTAATTGGATTTCAACCCTTT
Ah6183	A06	54.02	TGCAGGTATGGTCATTTCATACAAATAACTTTTCATTTAATCTTTGGCGACAAACATGATAATATAGAT
Ah3064	A06	65.802	TGCAGTTGGGGAATGGTTCAATCTTGGATTGGGCTAAAATTTGACAGCAAGTTCTAGATGTACGTTTTC
Ahs4846I	A06	70.919	TGCAGTTGACCGTCACGGTTACTCCGGGTTCATGCTAACTAACTCTATCTCCTTCTTGTTTTCAATCAC
Ah5715	A06	73.713	TGCAGTTGGGGAGTTGGGGAGTGGTATCGAATTGGGCAAAAATTTCGATAGCAAGTTCTCCATGTACTT
Ahs5860II	A06	74.904	TGCAGCGGCGTGGGTAGCGGCGTCGGCATTGGAGAGTTCCGGCAAACAGGGCAAGAGCCATTAAGCTTG	29:T>C
Ahs4078I	A06	78.493	TGCAGGCCATTTGGGCTCCCTTCCTTCTCCTCCATCTCGGCGGCCCTGACACAATCACTGCTTACGCCT
Ahs5860I	A06	78.717	TGCAGCGGCGTGGGTAGCGGCGTCGGCATTGGAGAGTTCCGGCAAACAGGGCAAGAGCCATTAAGCTTG
Ahs3558I	A06	81.573	TGCAGTAGTGTTACTTATATGTTAAAGCTATGATAATCTATATCTTACCAAGCATGAAACAGTTAATTT
Ahs3540I	A06	82.813	TGCAGCCACCAGCGTCCAGTTCTTCTCCAGACGCCGCCATCCTTTCTGCTCCGCCGTGATAGTCTCCCT
Ah6290	A06	84.815	TGCAGAGAAACTGATTTTGGAAATGAGAACCAAATTCGGGTCCGAACTGAGCTTGCAGGCTTTCAACAC
Ah6008	A06	85.949	TGCAGAAGCATAAGCAAGAAGACGGCAACGGAAACGAGGAGGAAGCAGAGGCAAACTAAGACAAGCGGC
Ahs3558II	A06	86.65	TGCAGTAGTGTTACTTATATGTTAAAGCTATGATAATCTATATCTTACCAAGCATGAAACAGTTAATTT	4:T>C
Ahs3147I	A06	87.465	TGCAGAATTTCCAAACACCAACACGCACAAGAAATGATCGAGTTAAAAAGAACGCAACTTTAGTTAGGT
Ahs4541II	A06	88.485	TGCAGCTAAAGGACGCTGCCGAGATAAATCTAATTTTCTGGGCCCCACCACCCACGGATGCACCGCTTT	65:C>G
Ah5263	A06	88.883	TGCAGTTGGGGAGTGCTTCAATGTTGGATTGAGTTAAAAGTTCGATAGCAGCTTAGCAAGTTCTGGATG
Ahs4427I	A06	90.682	TGCAGCAACGCCACCTCCGGCCGTTGCCGCGGAACCCTATCATCCTCATCATCAGCGAGTTCACCGGTT
Ah4864	A06	91.481	TGCAGAAGGCACAATACATTATCTTCAATGCAAAACTTTTAGCCATAACAATTAATGGAGCTACTTTCA
Ahs4541I	A06	92.552	TGCAGCTAAAGGACGCTGCCGAGATAAATCTAATTTTCTGGGCCCCACCACCCACGGATGCACCGCTTT
Ah5658	A06	93.843	TGCAGCAAATAACTCATCTTTGCGAGATCGAAAGAGCGGTTCAGCAGGAATGCCGAGACCGATCTCGTA
Ah2667	A06	94.256	TGCAGATGCGTCGACCGTGACGCTGCTACTAGCATCGTTAGCGACATCACCACTGAAGATTGGAGATGG
Ah2526	A06	94.715	TGCAGAAGGGAAAGGGAAGGCAGTTGCAGTGATGGAGATGATGAACGCGACTCCACTAGATCTGATCTG
Ah2557	A06	95.57	TGCAGAAACCAAAATCCTCTACTCCCTTTATAATCCTGTCAAGAACCTGAAATAACCAAAAAACCAACA
Ah5290	A06	99.18	TGCAGATTAAAGTTCCGCATGGTCACACAAAAGAGTTTGTGTTAACATGCGAGATCGGAAGAGCGGTTC
Ahs2885I	A06	103.923	TGCAGGAAATCTTGTCGGGAAAGAAGTTCTTTATTGTTCTAGACGATGTCTGGAGCGATGATGCCGATA
Ahs4756I	A06	108.197	TGCAGCGCGTGTCATCCAAACCCATTTCCGCTCCTACCTCGTTCGCAGATCGAGAACCCTAAGGGACCT
Ah5690	A06	109.214	TGCAGCTTTCCAAGGTCAACTTCCATGCCCTGGCAAGTCAAAAGTCAAAAGGAAGTTAACTTTTAAATA
Ah5419	A06	127.383	TGCAGAAGCTGCATCCTGCTGCCACCACACTTTTTCTGTCAAACCCTTGAGGATCCTCTTGAAAGAGTC
Ahs5948I	A06	147.796	TGCAGTTTGTGAAAACTTTTATGTCAAAATGTTTTCCAATGCGAGATCGGAAGAGCGGTTCAGCAGGAA
Ahs3107I	A06	152.941	TGCAGTTACTACCTTTTTCCCTGGAAGTTGAAGTTCCAACACCTGAAGGGTACAACATCACTGAATTCA
Ahs2987I	A06	154.87	TGCAGTGCCAAATCCATAGATGGGTCAACATGGAAAGTAACATCATCCGTCTTTCCACGAACTGTTCTG
Ahs3004I	A06	168.929	TGCAGAAATGAACTTATATTACTAAAAATTAGGAATTATATATGGACACCAAAAGCCATGTTATAAACG
TC1A02	A06	171.55	FORWARD:GCAATTTGCACATTATCCGA;REVERSE:CATGTTCGGTTTCAAGTCTCAA
TC7C06	A06	183.054	FORWARD:GGCAGGGGAATAAAACTACTAACT;REVERSE:TTTTCCTTCCTTCTCCTTTGTC
Ahs5834I	A06	187.295	TGCAGAACCAGAAAATAGCATGCATTAGCCCACATAATAAAAACTAATCAAACTATAAAGAGAAAAGAG
Ahs5792I	A06	188.634	TGCAGCTGCAAGTGCTGTTTTACGGAGTGATGAAAGGGATGGCTGCCGGGAATGACCACCTAAGCGAGA
PM377	A06	202.746	FORWARD:ACGCTCACATGTTTGCTTTG;REVERSE:GCTCGATTTGATTTGGGTGA
Ah5547	A07	0	TGCAGTCTTTGAACCTCTAGCTGTAGTTGTCCTATTTTTTCAGATCCTCGCCGTGCCTGTTCCAAGACT
GM1922	A07	3.04	FORWARD:GGAGAGTCGGTGAGAGGAGAG;REVERSE:CGCTCGTTTTCCTCTTTCATT
Ahs5849II	A07	5.891	TGCAGAAGGCGTGGCCGAGTCGGCGTCCTTTGCCAGCGAGATCGGAAGAGCGGTTCAGCAGGAATGCCG	22:G>A
Ah5521	A07	12.291	TGCAGAAGATACAACATAACGTCAAAATGCGGAAATATTCATGCGTATAATGGTAAGAGTACAATCATA
Ahs5865I	A07	12.718	TGCAGGTGGCAGTTCAGCAGTTGATTTCGCAGAATCACCAGGAGCTTCAATTAACTTGCCTCTATTGTC
Ahs5865II	A07	13.477	TGCAGGTGGCAGTTCAGCAGTTGATTTCGCAGAATCACCAGGAGCTTCAATTAACTTGCCTCTATTGTC	28:G>A
Ah6462	A07	21.749	TGCAGCAACCCCATGCATCTTCTTTTCTGTTGTCCACCCACCGCCGGTCGTACAGGTCCTATGGTAGCC
Ah5748	A07	27.184	TGCAGTCATAGATTATTCAGCTACAATCTTTGATAAGTTCTATATTAATACCATATGTTCAAGTCTTTT
Ah2919	A07	37.383	TGCAGGTTGAGACCTCTTTCCTCTCTCTTCTCTGATCTCCTATTCCAGTCACCCCTTTTCTAGCTTTCT
Ah2397	A07	38.254	TGCAGTGGATCAATGCACATGTGAACTCTATGCAGTAGAGTGCTCTTGTTTGTCACAAGTGAAGTTCTC
Ah5496	A07	49.513	TGCAGCGATTTCTCGGAACTTAGCCTCTGCTTCTTCCCTGTTTTCTACATTCTTATCCGGGTGCCATTG
Ahs3765II	A07	50.089	TGCAGCTACAGAATCCCAATTGGCACGCTCTCAATTGCGAGATCGGAAGAGCGGTTCAGCAGGAATGCC	13:T>G
Ah5734	A07	52.458	TGCAGCAGTTATTCGCATCCGGAGACGTCCGGCGACGCTCTCGGCGACGCTGTCGCTCACGCTCCCGGC
Ahs4350II	A07	55.073	TGCAGTTATTATTAATGTATATTTTAATAATAAGAATGATAATAAATAAGTTTTTTATTTCTGAACCAA	49:G>A
Ah4973	A07	60.409	TGCAGAGTCATGACTTGATCATACGCTCATAACTAATAAGTTGCTTTCAGCTTAGCGAGATCGGAAGAG
Ahs4350I	A07	65.419	TGCAGTTATTATTAATGTATATTTTAATAATAAGAATGATAATAAATAAGTTTTTTATTTCTGAACCAA
Ah6191	A07	67.224	TGCAGCAAAAGACTCGACACATTATAGATGAAGCCAAATTCAACTTCCCAGTAACAGTTCTATGCTTAT
Ah5538	A07	73.387	TGCAGATTACCCATTAAAATGCATTAGCCTTTCCATAAAATCCATTATCATAAATTTATATGAACATTT
Ahs3765I	A07	74.848	TGCAGCTACAGAATCCCAATTGGCACGCTCTCAATTGCGAGATCGGAAGAGCGGTTCAGCAGGAATGCC
Ah5655	A07	85.761	TGCAGTTCCACACAAGCACCAGACTTTCCACATGAACAGATCTTCCTGGAGGGGCTGGGAGATTAAATG
Ah4842	A07	86.392	TGCAGCACCATCGTTTCTAGTAATTATTTGTTATTCAAGTTCTTGAGCTATCATCCCAATCTGGGTAGA
Ahs5817I	A07	94.904	TGCAGTAGAAAGATTTTGAGGAATTGTGCATATGATAATTACCTAATAAAGAAACACGATAATAGAACT
Ahs5933I	A07	111.425	TGCAGACACTGCACGATCTTATTACCTCGAAAAGGTACAGGGCATGGCAGAAGACCCTCGAAAGGATTA
Ahs5769I	A07	120.154	TGCAGCTCGAACGCAAACGAGTACCGAAGAAGCTCTTCGGTTTCGCCTTCGCCACAGTTCGCACATTGA
Ah6245	A07	126.195	TGCAGCTCAGGGACAATAACGGATTCAAAAAAGCTCTGAACATCAACAAGATCAGTGGACACATAACTA
Ah6542	A07	133.561	TGCAGTTATGTGCAGTGTGTTGCATTTTTTTAACATTTCAATTTTCTCTGGACAGATTCCGTGACAATA
GM2050	A07	142.179	FORWARD:CATGATCAAGAGAAGTTGAATCG;REVERSE:TTCTTGTTTGAATTGCCCTAA
Ahs4811I	A07	149.164	TGCAGATCTATGGCACCTTGCTGTGCCGGCGGCACATAAATAGCATTTGCAGCTGTTCTTGCTGCTGTG
Ah6347	A08	0	TGCAGTTTTAACTGTTAATTATTACAATTGGTAAACTCAAGTTGCAATGCATCCTATGGGTTGAGTGAA
Ah5717	A08	5.469	TGCAGGAGAAACTTCTGGAACAACTGCTACGTTTGTTCTGATTGATGGATGGACTGTCACTGTTGCATC
Ahs4310I	A08	12.849	TGCAGCGCATGCGAAATGAAAAACCACATCAATTTAAAAATGGCGAGATCGGAAGAGCGGTTCAGCAGG
Ahs4310II	A08	13.447	TGCAGCGCATGCGAAATGAAAAACCACATCAATTTAAAAATGGCGAGATCGGAAGAGCGGTTCAGCAGG	37:A>G
Ahs3434I	A08	19.509	TGCAGCGCATGCGAAATGAAAAACCACATCAATTTAAGAATGGCGCCAACAAAATGGGACTGACATAGA
Ah4021	A08	21.133	TGCAGTCTAATTTATAAGAGAGTGTGATGAACTGATTTCTTTTTCCCCTGCTCATATTGATGAATATTT
Ahs3434II	A08	21.583	TGCAGCGCATGCGAAATGAAAAACCACATCAATTTAAGAATGGCGCCAACAAAATGGGACTGACATAGA	37:G>A
Ahs5900I	A08	32.024	TGCAGAACTCGAAATGGAGCGCTTCTAATTGCGTTGGAAAGTAGACATCCAGGGCTTTCCAGCAATGTA
Ahs5900II	A08	34.625	TGCAGAACTCGAAATGGAGCGCTTCTAATTGCGTTGGAAAGTAGACATCCAGGGCTTTCCAGCAATGTA	17:A>C
Ah5633	A08	36.52	TGCAGCTTCTTGTATGCCTCATTGATCTTACCTTGCTTCTCACACAGGATGTGCCTTGCTGCACTATAT
Ah2548	A08	40.437	TGCAGTTACGACTCTGTGAAATGCTTCTTTAATTAAGAAAATGAAGTGTGGCAAAATGACCCCCCAAAA
Ah6230	A08	40.794	TGCAGAATATTTATAAAGGTAAAATGGGGAATGGTTGCAATGAGATCTAACTGAGTAAAGAGTGCGAGA
Ah4408	A08	40.94	TGCAGATTAAATGCGTCTGAGCTTCCATCTGACCACACCCGTATATGGTCCGACCTCTCAGGTAACTTA
Ah5698	A08	42.345	TGCAGTTAACAACACGATAAGTAAACAAATAACAGCTCAACAGAAAAAATAAAGCAAATAAAAGATGAA
Ah4509	A08	43.237	TGCAGTTACCTTGAATTTTTAATTGGATGTATTAGTGGTGCCTCTGTTTTGGGTGTAATCAGCACATGG
Ah4487	A08	47.448	TGCAGCGTCGCCGTTCAACCTCGTCCCGCCGCGTCTCCATGGTCGCCGTTGCTGCGAGCTCGCCACCGT
Ah6645	A08	48.914	TGCAGAGATTAATCTATCTACTTGTATAGTTAGCATTTATCACACTCATTCTGGTATCATTTACAGCTA
Ahs5872I	A08	50.01	TGCAGCAAGTTCAAGACTCCAGCAATTGATTTTCTACCTGTTCTTCATCCCTAATTCGGGAAATGATTT
Ah6369	A08	50.684	TGCAGCACCATTTTTGTTGTAGTTTAATCGATAGATAAATCTACTTGAATAATAATCTTTTTGCAGGAG
Ah3374	A08	51.945	TGCAGAAAACTCATAGCACCAACAAGAGACCACGTTAACATTGTAAGAGCTAGACAAATTTGGAAACTG
Ah3387	A08	57.992	TGCAGATGGAAATACAACAATAGATTCTTTCCATCAGTTTGCTGGTGTGAAGTGGTTGCGAGATCGGAA
Ah2722	A08	63.744	TGCAGGTAAATTGTTATCCAAGATTTCTCATACTTTGATATTCTTATGTGAAGAGGTCATTGATTAAGA
Ah6321	A08	64.776	TGCAGAAACCTTTACTATGAACATCTTTATAGATTGTCTGTTCAGTCCCTAACAACTACTTACAGTTTC
Ah5560	A08	66.523	TGCAGCATTAACAGAAAATGAAATGTCATTACTGTCCAAATTATCTGTCAGAGAATCAGAGAAACACAA
Ah6617	A08	68.144	TGCAGTTCATTTCCAGCACGCTGAATCTTAATACCTTGTGGATCAACAATAAAGTAACATACAAGAAAG
Ah3919	A08	75.407	TGCAGGGGAATACTTGACTCTTAAGTTTTTCAACATATAAAGTTTCTCCCAAGATTAAAGAAGGCAAAC
Ah3263	A08	78.088	TGCAGTTTTTACATCCCAAAGCTGCTTCGATTAACATAAACAAATCCATCTGGAAAATCTACTTTGATG
Ah3598	A08	87.493	TGCAGCATCACCCGGGATACTAATCTGCTGCTCCAGCAACATCTCCCTGTACCTATCAACATCATTGTT
Ah6165	A08	92.035	TGCAGGTAGTTTAGATTTGTTCTACTTCCCTTAACCCTCTATCTTTGTCCTTTCCTCCCAAACATAAAT
Ah2463	A08	96.186	TGCAGAAAGCCTTGTCTGCATCCAACCAATCTGGAACAAAGGTCGAACCACATGAAGATATGCAAGGAA
Ahs4487II	A08	102.315	TGCAGCGTCGCCGTTCAACCTCGTCCCGCCGCGTCTCCATGGTCGCCGTTGCTGCGAGCTCGCCACCGT	45:C>T
Ahs5486II	A08	104.232	TGCAGAGGAATAAAATGCTAAGATGTATAAGCCCATGATTTATGCATGCATGTATGATATCAAAACTAT	47:G>A
Ah6675	A08	106.89	TGCAGACACAATGCAAGGGGTTGTACATCAAGTTCATCATCAAATGGATAAATTGATCATTTGCTCACT
Ahs5486I	A08	111.021	TGCAGAGGAATAAAATGCTAAGATGTATAAGCCCATGATTTATGCATGCATGTATGATATCAAAACTAT
Ah5355	A08	115.008	TGCAGCTTATTGGTTTCAGCTGCATACTGTAGCTCAAGCTGCATTCGGATAGGTAAATGCTAAAATTGT
Ah4808	A08	119.106	TGCAGAAAGTTCACTACCACTCCGGTGGCGTTAGGATAAATCCAAATTTATATAAATGTGGAACAGTCT
Ah3219	A08	120.034	TGCAGTTCTTTCTCTTTCTCTCTTCTTTGGTCGTGTCAAAAAATAGTTATACATTATTCAACTATGTAT
Ah5486	A08	124.702	TGCAGAGGAATAAAATGCTAAGATGTATAAGCCCATGATTTATGCATGCATGTATGATATCAAAACTAT
Ah5265	A08	134.958	TGCAGAACAACGTGCATGAATTAATATATTGAAGGTATATGTATCTGGTACGAAAGTCCCATCTCCCAT
Ah5345	A08	135.291	TGCAGCTTAGTTTCTACACCCTCTTAATTATTTCATCCCTCTGCTTAGTTGCTCCCATTGGTCTTCAGA
Ah5086	A08	136.299	TGCAGGCAGATAAAACAGCAACCAAGGTCACATCATCTGGCTTCAAGCCTGAAAACTGAAACTCATGGA
Ahs2731II	A08	140.399	TGCAGGTATTAACCACACTGTCAAAACCATTGCACTAAGCACATGTTGGGAAGCAGGGGAGGCTGCAAA	35:T>G
Ah6269	A08	142.592	TGCAGCAGGATTTTCAACATAAACTGTTGGACCTTTATGACTTAGAAAGTAGAAATTGTTTTAGCCAAC
Ahs5812I	A08	144.391	TGCAGCAACAAGTCGTGACTATGGCATTCTCAGAATTCAAAAGAAATAGAATCCATTAACAAGACCTTA
Ah6198	A08	151.008	TGCAGAGTAGAGAATTTCCATACAATGTTAGTAATCTCGTTACTTATGCAAATCATCAATTTTAATAGT
Ahs4416I	A08	152.221	TGCAGATCGTAAATTAACAAATTTTAGATTTTTTTTAATTTTCAATAAATTGAGATAGATAGAATTTAA
Ah5733	A08	153.355	TGCAGCCCTCCCTTCTAACAGCAGCACACACGCACACACACACACACACACACAAAGCTTCCTTTCTCT
Ah5238	A08	162.885	TGCAGACAATGTACTTGTATGGAACCAAGTTCATTCCGTCGCGCAACGCATTCACAATGCAACATTCTG
Ah5664	A08	163.345	TGCAGGGAGAATGCAAGAATTCTGAGGGAGGGAATCGAGAGAACAGGCCGGTTCAACATCATCTCCAAG
Ah2416	A08	166.896	TGCAGATTATCATGACGATTGCTATTGCTCTTGCATTCGGCACTAGTGGCAACCCCGGCACACTTCCCA
Ah6682	A08	172.425	TGCAGCCTTATCGACCTTCAACACCTGTGCCTGCTTCTGGTACTGGTACAGGTACAGTTCCACCTGGGA
Ah5213	A08	178.925	TGCAGCATCAAGTCAAAGTATATTGGAATTACTACAAAACTAACTAATTAAAGCCATCTTTAGTTTATA
Ah6181	A08	181.046	TGCAGCAATTATTTGATAGTCTATGTGCTGTGTCACATGAGCAAATGCTTTTGTTAAGGACATTAGAGC
Ah6295	A08	186.49	TGCAGGAAATCACTGGAGATGGATAGTCCTTATAGGTAATACATCCAGCCTCCTGTGATATTTTCTTGG
Ah6030	A08	189.189	TGCAGTTACATTCATACAAATGTCGACGATTTTCAAGAGATCTTTCGAGAAAGGTTCTTCATGCCATAA
Ah5614	A08	197.084	TGCAGGCTATAACATCAACAGGGATCAAGAGAGATGAACTATTTATGGCTGAAGTTAACACTCAGTTGA
Ah2753	A08	201.63	TGCAGCTGTTAAACCTAGACCTGAAAATCACACATTGAAGGGTATGAAGCCAGGCGGAGGCTCTGTGGA
Ah6232	A08	205.496	TGCAGCGAATGAGAAGCCCATTGATGTGTTGCGAAAAGTGTGTGGGAATGATAGATGTGCTGATTGCGG
Ahs2819II	A08	206.658	TGCAGTAGTAGTTTGGCTTTATCGATTGCATTGTTCAGCAAACACAGAGACTCTATTCCTGACGAGCTT	62:C>T
Ahs3091I	A08	210.728	TGCAGATTCAAGCATAGTTTCTCGATTGAGTTTGTACAATCATAAGTTGTGAAAATGATCCAAGGCTCT
GM2407	A08	215.872	FORWARD:GCTGAGTCAGAAGTAAACGAGGA;REVERSE:ATCGGACGGAGAGAGAGTGAG
Ah4888	A08	224.687	TGCAGTGTGTTGCATTTTTTTAACATTTCAATTTTCTCTGGACAGATTCCGTGACAATAATGGTAGTTG
Ah5735	A08	230.141	TGCAGTTGGACCATGGAACTTCTCCAATGCCGAATCTTTTATCCGTTACACTGCAAGAAAGAATTACAG
Ah6360	A08	232.682	TGCAGTTTCAGCAATTATTTTACTATAATTTTACCTTCACTTGATACCAGTTGTTACAAACATCTGCGA
Ahs5794II	A08	241.532	TGCAGCTGAGAACGCAGGTGCTGGTACTTCAGTCAATAATGCTGGAACTGGTAACAGTTTACCTCCTTC	32:T>C
Ah5484	A08	244.802	TGCAGCTTGCTTCAGAGGGCTTGATGTTGGAGGAGATGGGTGGTGACATTCAGGTCATTGAAGTTTCAG
Ah5055	A08	253.182	TGCAGGAGGCGTTGTCACATTATCAGGCTGCATTAAGGTTTGTTTCGTCCTAAATGCATAGGTCAATAT
TC9F10	A08	255.764	FORWARD:ATCACAATCACAGCTCCAACAA;REVERSE:GGCAAGTCTAATCTCCTTTCCA
Ahs6317I	A08	266.777	TGCAGCACCATCAATATCAGAACCAAAGCCACCTCTTACATCATGGTCATGATCTGCACTGGTGAACTC
Ahs4853I	A08	279.914	TGCAGTTTGCTCGCCTTTACCCGCTGGATCAAAAGGATTTGGCACCTGCATTGCGAGATCGGAAGAGCG
Ahs4454II	A09	0	TGCAGCGCATCGACAGCCATAGAATCCAGCTGTTTGGTCGAGAAGATGATCATAAAATTGACCTCTCAG	6:G>A
Ahs5877I	A09	0.772	TGCAGTCGAAATGGATTTTCTGGAGCTACAGAACTCCAAATGGCGTGCTCTTAACGGCATTGGAAAGTA
Ah5573	A09	4.757	TGCAGGAACATGTGTCATATATCCTGTATTTTTTATTCTCTGGGAAATACTGTATGCACCTGTACGTCT
Ah6162	A09	7.444	TGCAGTAAAGATTCACTCCTCCTATTCATAACCAAATTCTCCTACCAAGAGGAATGCATGAATGACTTT
Ahs5928II	A09	10.462	TGCAGCCTGCAGGATGAGAAGGGATCGTCTAGTTGGAGTTATGCCTCTTTTCAATATAAGGGAGACGGG	68:G>A
Ahs5928I	A09	10.593	TGCAGCCTGCAGGATGAGAAGGGATCGTCTAGTTGGAGTTATGCCTCTTTTCAATATAAGGGAGACGGG
Ah5601	A09	11.112	TGCAGTTCAGTACAGTGACACGGCGACAGCAACCCACGGTGCTGATGGCGACAAGGCTGGCTGCAAGCT
Ah2335	A09	11.265	TGCAGAGATGATAAAGTAGGAATGAATTGGTGAAAGAAGAATGATATAGAATGAATGAAGGAAGGTACC
Ahs4454I	A09	15.326	TGCAGCGCATCGACAGCCATAGAATCCAGCTGTTTGGTCGAGAAGATGATCATAAAATTGACCTCTCAG
Ah6637	A09	28.743	TGCAGAAGAGCATTGGCATTTGTGACAATAGTATTGTGATCTTCCAATGATGTTGAAGACATCAATATC
Ahs5722II	A09	29.982	TGCAGGATGAGAAGGGATCGTCTAGTTGGAGTTATGCCTCTTTTCAATATAAGGGAGACGGAAATTGAC	61:A>G
Ah6710	A09	41.502	TGCAGGTGTATGCAGATATAGTGTATTTTCTGACTCCAAACTTCATAGCGAGATCGGAAGAGCGGTTCA
Ah3898	A09	42.452	TGCAGCTACACGACCCATCATGCAGGGTCCAAAAACAAATTTGAGGGTTGCTGCCATCTTGGAGAAAGC
Ah5491	A09	44.234	TGCAGCTCACGAGGATGACGACGACAGTGACGATGACTCTGATGGTGATGGAATGCGAGATCGGAAGAG
Ah5558	A09	45.71	TGCAGGTGTATTCATATATAGTGTATTTTCTGACCCCAAACTTCACAGCGAGATCGGAAGAGCGGTTCA
Ah5516	A09	48.137	TGCAGAAATATCACAAAAAAATAAAATAAGAATAGAGAACACTAAACTAAAATTAGAACTGCGAGATCG
Ah5297	A09	51.592	TGCAGGTTTCTGCTTCGATTGTGAGGTTCCCAAAACAAGCTCCTCCAACATTAATATTAAGTAGCCATG
Ah5842	A09	53.88	TGCAGGGACTATCCACACTGATTTTGAAAAAGGATTTATCTGTGCCGAGGTTATTTCTAGTCATTACTT
Ahs6354I	A09	56.232	TGCAGCACCAGCAGCAAGCAAGACTTGGTATGGGTGAAAATTAAGGCAGCTGACAGACCCAATTTTCTG
Ah6241	A09	61.322	TGCAGTAACCACAGCTACTCTAATCGCAATAAGAAATGATCAAAACTCAATCAAATAGCAAATAGCTTT
Ahs6354II	A09	62.711	TGCAGCACCAGCAGCAAGCAAGACTTGGTATGGGTGAAAATTAAGGCAGCTGACAGACCCAATTTTCTG	36:A>G
Ahs2996I	A09	64.886	TGCAGCTCTACCCTACTTAACCGCCAGGCTGCCTCCTTCTTATGCCCTGCCAAAGCATGATGCACTTCT
Ahs2996II	A09	65.75	TGCAGCTCTACCCTACTTAACCGCCAGGCTGCCTCCTTCTTATGCCCTGCCAAAGCATGATGCACTTCT	5:C>T
Ahs4805II	A09	68.469	TGCAGCATACATTGCTCCAATAACCATGGTCAAGCTAGATGTGGTCAACCTGCAAAAAGATAACAAGAA	68:A>G
Ahs5493I	A09	68.506	TGCAGCAGAGATGCACACAATAATGATTTTAAGGAGAGAGATCAATTGGTAAAGAAAACTGCCGAGACA
Ahs4805I	A09	68.906	TGCAGCATACATTGCTCCAATAACCATGGTCAAGCTAGATGTGGTCAACCTGCAAAAAGATAACAAGAA
Ah5384	A09	73.648	TGCAGAGTCTCGATAACCTGAAAATCCAAGAATCATGAGATTCGATGTAACACAAATAGGATCGTTGGC
Ah5568	A09	75.203	TGCAGCCATTTAAACTTCGTACTGTTGGCTCATCAATGTTTTGTAGAATAGAAACGTCTGCTATGTCCA
Ah5751	A09	85.647	TGCAGCAGCTTAAAGATGCAATGTACGTGCTGGATGATATCCTTGATCAGTTGCCTACTGAATTCTCTC
GM618	A09	105.576	FORWARD:TGAAGGGAGGAAGAGACGAAT; REVERSE:CCTCTGTGCGACATGACTCTAA
Seq19G07	A09	116.885	FORWARD:ATTCAATTCCTCTCTCCCCC;REVERSE:TCAATCAATCAATCGCAGGA
Ahs3417I	A09	123.957	TGCAGAAATCCCTGGTCGCACTGCCAAGAGGTTAGGGAAGTGGTGGGAAGTTTTCAAAGAGAAGCAGCA
Ah4330	A10	0	TGCAGTCACACCATCACATTAAGTTCAATAGAAACAAAATAGCTTGGACCATCCATTACAACATAACCA
Ah3975	A10	6.588	TGCAGAAAGAGGATGTTCACCATTCTATCATATCTGATCTTCAGAATGGAAATGCAGAAACTAGGAGGC
Ah2461	A10	10.501	TGCAGCTGTCACGCCGTCATAGAAAAGTCCCACAACCTGCATCGTTTTTTTCTCATAACACTCCATGAT
Ah3864	A10	11.552	TGCAGCGAAATTATAGGTTCTACTACATGTTTGTCTTCTCTGCAACGCTTCTTTGCTTATACATACATG
Ah2573	A10	20.012	TGCAGCTGTCACGCCGTCATAGAAAAGTCCCACAACCTGCATCGTTTTTTTCTCTAACACTCCATGATC
Ah5542	A10	32.263	TGCAGCTGTACTTCCTGGACCAGTCATACCCGTATTGAGTCAGGTATTAAATATTTAACTAGCTCTTGT
Ahs4088I	A10	35.202	TGCAGTAGAGCTTGCAATCTTAGGAGTAAGGGGTTCAATACTACTCTCAGATCCATCATAATGGCTTTC
Ah5588	A10	35.97	TGCAGAGGAGCCAACACGATGACAACGGAGGAAGCAGATCCAGACGAGGCGCGAGGCGGAGGCAGCGAC
Ahs4088II	A10	41.858	TGCAGTAGAGCTTGCAATCTTAGGAGTAAGGGGTTCAATACTACTCTCAGATCCATCATAATGGCTTTC	21:A>C
Ah3675	A10	47.84	TGCAGAAGAATGCCAAAAACGAGAATCTTACAAAAAAATGCGAGCAGTGATAATCGAACAGTGACTGGC
Ah5602	A10	56.701	TGCAGCATTAGCTGTAGTACTGCTCGTCATGTGCTCCGCCGTGACTTCGTGTCCGCCGTCAGACAGGGC
Ah6272	A10	61.277	TGCAGTTGATAACTTCTGGTTTTTCCAGTAGAATATGTTAAAGGGAGAAAAGCCGCAAATGAGATGAGC
Ah5219	A10	62.542	TGCAGATGGTCAATTTGTGAAGTCTGAACTAGCAGACTTTGTGTTTGCCAATAAGCTTCCCTTGGTAAC
Ah5078	A10	66.321	TGCAGCAGCAGCCTCTTGCATAGCCTCAGTTGCTGCCATCTGCGAGATCGGAAGAGCGGTTCAGCAGGA
Ah2285	A10	68.124	TGCAGCAACAGTTAAGTGCAACCATGCTGGAGAGATAGCTGGTATGAGAAGGCTGTATAACAGCATGGG
Ah2290	A10	75.127	TGCAGGGCCTAGGGAATTCCCCCCTCTCATTGCCCCACCTACATCTATAAGGAGAGATTCAGAACTAGC
Ahs5892II	A10	82.324	TGCAGTTGTTGCTTCTCTTATGGTAATGTTATCAGGTAGATGCTCTCTTTCTCTCTCTGAATTCTACTA	51:T>C
Ah3631	A10	88.347	TGCAGTGGAGCTCGGGATTGATGGCTCCATTAATGGTGAGACAATAGCACATGCTACCATAGGAGAAGT
Ah5659	A10	100.549	TGCAGGAAGAGCAACCTGCAAAATATAGAGCATGCTCAAAATTCAAGAGCTAATTCCTTCAAATCTTTA
GM2531	A10	118.395	FORWARD:CAAGGATGTCCCAGATGATGT;REVERSE:GGACTCAATTTGTCGACCCTA
SEQ13A07	B01	0	FORWARD:AATCCGACGCAATGATAAAAA;REVERSE:TCCCCTTATTGTTCCAGCAG
Ahs3246I	B01	3.347	TGCAGATCTTGTCCAAGGGGATAAATGATGAGGGCTATCAAACACAGTAAAAGCTTGTTAAAATCTTTG
Ah2756	B01	6.507	TGCAGGAATACTTGTTTCTTTTCAGTGATCCACCGGCATATCATGTCTCCATCAGCTCGAGCAATATTA
Ah6220	B01	11.582	TGCAGCACACCATCAATAGTTTCTAAGCCTTACCAAATCTAAATTCTGCCTAATAAGTACAATAAACCA
Ahs3305I	B01	15.423	TGCAGCTCTTGCAGAGATTATATTTGGAAACAGAGAAAATCTAATATCCGTAGATCTAAGCTTGCTGGA
Ah2533	B01	22.486	TGCAGTGACATTGGTCTCATGAGTACTCGGCATAACACAGTTGGACATAATTTGTTGCCATACCCGAGC
Ahs5963I	B01	23.041	TGCAGCCACAGTTCAGTTAGACATTTCTGTTGGTGGAATAAAGTAAGTTCTGCATTTCATTAGTCTGTG
Ah2469	B01	25.554	TGCAGCCCTCCTATGTTTGAACTTCACATGTTTCGCCAAGCTAAGCGAGATCGGAAGAGCGGTTCAGCA
Ah2398	B01	26.319	TGCAGTTATGCCACAAACAACATTTCAAAACTGTGTCGTTGCGAGATCGGAAGAGCGGTTCAGCAGGAA
Ah2317	B01	27.514	TGCAGAATCTGATTATCATCAAAATTGTATATACGATCCATTTGCCTCAAATACCTCTTAACAGAGTAA
Ahs4107II	B01	34.719	TGCAGTGCAAACTCCTTTTCCACCACCAGACATGTCTTCTCCCAACAGAAGCTTTGAAAATCTTTCCTT	48:A>C
Ah6596	B01	35.926	TGCAGTTCCTCTCAAACGCCCTCCAGCAGTTAGTGCTGGACCTATTGCTAAATTCTTCTATGGCTGTCC
Ah5517	B01	36.543	TGCAGGCTATTGAGTTTCTTTACCTTGGAGGTATGAACTCGTACCCGGATTTCCCAAGGACGCGAGATC
Ah5582	B01	38.997	TGCAGAACCCACTTCTTGGATCTATATCTCTTCCCCTGCTCCTTTCTTCTCGGCGAGATCGGAAGAGCG
Ahs5643I	B01	42.645	TGCAGTGGTAGTTTGAAGTTTGAACTCTCTGCTCCGGCGATGCGATAACAAGGTGTATTTCGCGAGATC
Ah5908	B01	50.844	TGCAGAAAGCCTTGTCTGCATCCAACCAATCTGAAACAAAGGTCGAACCACTTTAAGATATGCAAGGAA
Ahs2955I	B01	51.509	TGCAGTTCCCATCACCATGGCAAGCATATAAAATTCAGAAGAAAGAGTTGCACGATAATTAAATGTACT
Ah2624	B01	59.431	TGCAGCTTCCTCAAGCATAGACAATATCTCTGGTGGCTTCATATTTAAAACCTTAGTGATGCGAGATCG
Ah5604	B01	61.054	TGCAGTCTGCCACATTATTGAATTGGTAATGGAAAACTTAAAACCCCTGTGCATGAGTAGCGCCAGCAG
Ah5523	B01	65.787	TGCAGAAGAAAGAAAAATAGAGAAGAAATTACTTGCAGTTCGCCTTGTAATTGTCAATAATTGCCTGTT
Ah5336	B01	78.668	TGCAGAAGTCATGATAATGCATTTATCATTACTTACTTCAATTGTAATATAATGTAAAAATTTATAACA
Ah4820	B01	93.184	TGCAGAAAACGAGCAACTTTAAAAGCTTCAATTACTCGTACAAGATCGTGGAAAGATCAAATAGCAGTT
Ah2671	B01	94.792	TGCAGTAGTAGTAAACTCAGAAGGGAGACTGACACAATGGGCAAGACGATTTGTGAGAAGTTGAAAACC
Ah3141	B01	96.651	TGCAGCATATGCTGCATTCATAATAAACAGAATCCCAAGATCATCTTTAAAGGATAAGTGCCCATATAA
Ahs3399I	B01	98.035	TGCAGATCCAACATGCCTTCCCACACTCTTTCAAGTGCCGCCCCTCCTCCCCTAGGGACACCAAAATAA
Ah2410	B01	101.025	TGCAGAAGTTCATAAATTCGCCGGACAACAAGAAAAACTTTTTGGGCTGGAAGAAGTTGCAAGAAATTG
Ah5678	B01	101.242	TGCAGATATTAAATTGCTATTTCTACTCATTTTAGTAACATTTACACCATTAATAGGTGGAGGGACTAC
Ahs5772I	B01	102.324	TGCAGAGGAGAGTAAGGAAGCCGCCGCTCAGCTGGTCACCGCCGCTCATCCTCACTGCCGCCAGCTGCG
Ah3341	B01	103.801	TGCAGATAGCATTTCTGTAATCTAATTGAGTTACATGAAATTCCTAAAATATTAAGGAAAAGAAAAACA
Ah5598	B01	107.956	TGCAGTTCTTTCAGCTTGCAGCCACGCAGGTTTGGTTGAAGAAGGTACCCATATGTTTTATACAATGGT
Ah2528	B01	110.876	TGCAGCTCCCAATAAGCCCATAATTGTTGCTTCTGGAGCTGCGAGATCGGAAGAGCGGTTCAGCAGGAA
Ah3175	B01	112.511	TGCAGCTCCAAGCAGTGCACGCAGCTTAGCAGCTTCGTCTTTCAAATCCTTCTCTTTCTCCCGAAGTAC
Ah5531	B01	113.31	TGCAGCCCCTACAAGTAGGGGATGCAGATTATCCAGGGGATGCAACCGAGGGAAAGCTCCCTTTGTTGA
Ah5498	B01	116.196	TGCAGGACTCAAAGTGTGATGATCCCTCAATAAATCTGGCCACCAGAGAGTGAAAGATAGTGTGGATGG
Ah5755	B01	122.294	TGCAGATGAATCAACACCCAAAACCATCAGAAAATCATACAAAAGCCAATCGAAGAACAATTGAACATT
Ah2931	B01	139.281	TGCAGAGGTGTTTTAAGAATGATACCCTACAAGGATTTGAAAACAATGAGATAAAGGTCCCATAGCAAT
Ah6641	B01	148.407	TGCAGGGATACAAGGAGTTGAAGTTGGTACGAAGTTGTACGTTTCAAATTTGGACCATGGAGTAACCAA
Ah3942	B01	157.933	TGCAGATTTTAAGATGTTAAGTCAGGGAAATTCTCGCAATCTATATTTAAACAGGGCAATATGATGTGC
IPAHM524	B02	0	FORWARD:GCCATGGATAAGAACCTGAAA;REVERSE:CAGTAAGCTGAGCTGGCAGA
Ah6413	B02	3.318	TGCAGTGGATATTCATGATATATGAGATAACCATAAATAATTAATGATTGAAATAATTTAGTAGAAGTA
Seq2D12B	B02	11.219	FORWARD:AAGCTGAACGAACTCAAGGC;REVERSE:TGCAATGGGTACAATGCTAGA
Ahs5815I	B02	20.429	TGCAGAATACGACCTTCAACCCGAGTAAAATCAGATTCAATGGTAATCCCAGAAGAGCGAAGCATAGGT
Ah6212	B02	26.68	TGCAGAGGCATGTTATTTCAATAGATGGGCCAGTGGTTACTGCATCAGGTTTCAGGGATAAGCTTGCAG
Ah6348	B02	28.579	TGCAGTGTTGTTGAAGGCAGCTAAACTCACTGCTCCGCTTAGTAGCTACATATAGAAACTTAAAAGACA
Ah4463	B02	33.379	TGCAGATGCCCTTGAATCATTAAGGAAGAGCTATGAATTTGTTTGCCCCAATGATGGCTTTCTTGAGCA
Ah5512	B02	35.707	TGCAGCTGCAAGGAGACGAGCAACGAGGTTTTCTGAGCAAAGGTTTTACGACGACTTCAAAGATGCCAT
Ah4219	B02	41.795	TGCAGTGTAGATATTCTCAAGCAGATCAGTGGGGAAGAGATATCACGAACTGCGAGATCGGAAGAGCGG
Ah6114	B02	42.466	TGCAGAATGGCTTTCCTCAGTAGAGCTGGAAATATACTAAGGCAAGTGACAAGTAGGAAGATCAGTTCG
Ah2597	B02	48.848	TGCAGATATATGTAGCAATAAAGTGACCTTTCAAATACAAGTGTGAATTCTACACTAACCGATGCTAAA
Ah6634	B02	50.094	TGCAGTATGAAAATCTATCAGAAACTATAGAGTTAGTAAAATTAACGTTAAGAACCTAGAATGGTTAAT
Ah3814	B02	53.836	TGCAGATGGTGGTCATACCGAAAATGCTACTGTTACATCACCAGTTGATAAGCAAATTCCAGCTGGAAT
Ah6263	B02	54.442	TGCAGATGTAAATAATGCATATTATGTTATTGTCTTTTGATACGACAGCACGTCACCTAAAACTCTTAA
Ah4686	B02	54.95	TGCAGATCTTCCTTTATCTTCTCTTCTGTTTTCTTAGCTGCATGCACCATCATGTTCTCCTACTGTCAC
Ah2786	B02	61.184	TGCAGAGCAATGCTATGGGATATTAGGAGAAATCAAGAAGCATGGAACCCAGATCCAGTTGCTGAGTTG
TC1E01	B02	72.223	FORWARD:CAGCAAAGAGTCGTCAGTCG; REVERSE:GAAAGTTCACTTGAGCAAATTCA
Ah5510	B02	74.506	TGCAGAAGAACTTCCACTGTCACATAGGCCGAGAACTTTATCTGAATCAGCTGAAGCTGAATCTCGACC
Ahs5847I	B02	83.266	TGCAGATAGAGTTCCACCTGTAGCCACCAAATCATCAATAACAATGGCTTTGTCACCATGTTTCACAGC
Ahs4086I	B02	86.04	TGCAGGAAGGTGATGTCATTGCATATCGATTAATTGAATTGTCATCATCTTGGACACCCGAGCTTTCTT
Ahs2770I	B02	89.023	TGCAGTTTGGGCTGCCACCAAGATTAAGCAAGACAACTTGTCGATGCATGATAGGCGTCGTCCACTTGC
Ah6153	B02	108.466	TGCAGAAGTTCAGTTCAGTGGAGCGAAAACAGGTTATACTTCTTGGCATTCAACCTAGCATCACTTGGT
Ahs5781I	B02	117.912	TGCAGATATTTGTCTTCTCCTGAGGAAGTAGCAGCATCTTGCGACCTCACATTTGCCATGCTTGCTGAT
Ahs6449I	B02	118.563	TGCAGATTTAAAAGGGAAGATGGAGATGTTACGTCAAATCCAGGAATATGAATTTCTTGTGAATAAACT
Ahs6449II	B02	120.06	TGCAGATTTAAAAGGGAAGATGGAGATGTTACGTCAAATCCAGGAATATGAATTTCTTGTGAATAAACT
Ahs5871II	B02	132.577	TGCAGCCGTTATGCTATCCAATTTTCGTCTTCATAAATGGCGCGAGATCGGAAGAGCGGTTCAGCAGGA	35:A>G
Ahs5871I	B02	132.793	TGCAGCCGTTATGCTATCCAATTTTCGTCTTCATAAATGGCGCGAGATCGGAAGAGCGGTTCAGCAGGA
Ahs5841I	B02	144.512	TGCAGGTTATAACAGTTTTATGAGAACTCATGAAATGCAGTAAATAAACATGCTAATGAAGAGATCAAA
GM2053	B03	0	FORWARD:ACAAGGAAAACCCATCCAATC; REVERSE:ACGTGATGGATTCTTGTGGAG
Ah5332	B03	8.379	TGCAGAAGTGGATACTTCAGTAAATATAACACAAGACACAAAGAAAGGGCAAATAACAACATTACTGCA
Ah4997	B03	9.834	TGCAGCTCAAATTTGTGTTTGCTAAGTTTCCGTAAAGAAATTGGCTTACAACAAACATGTAAAATAAGG
Ah6554	B03	17.855	TGCAGTGTGTACTTCTGTTACCTCACAGGGAAAAATCACAAAGAGACAAAGAGAAAGTGAAAGATAATA
Ah5584	B03	26.656	TGCAGACCTGAAAATGCAGGACCATAAGCAGAAAATACATCACTCAAGCAAGTTAACTACACATACAAC
Ah5042	B03	27.942	TGCAGAGCATATGGCAAATTGAATATGTTAACTTAATGACAATATGTATGGCATATATTTATTATTTAA
Ah5576	B03	29.901	TGCAGAAACATGCCCTAATTGAACAACTTCATGACAAACAAGAGCAGGTTTGCACTTTGGTCATTATAT
Ahs5722I	B03	31.415	TGCAGGATGAGAAGGGATCGTCTAGTTGGAGTTATGCCTCTTTTCAATATAAGGGAGACGGAAATTGAC
Ah5762	B03	32.514	TGCAGCTACAAAATGACCTACACAAGAGGCGAGGTCGGAAGAGCGGTTCAGCAGGAATGCCGAGACCGA
Ahs5522I	B03	33.917	TGCAGGTCTTCTTTCATCTTTCACAGCTCCCAGATCAGATTCTTGATGAGCGCCAGACCGAAAGATACC
Ah5737	B03	36.239	TGCAGAAACGCAACTTTCTCAGTAACAAGATAACATGCGTTCTATGAAATAAAATTATTATACAGATGC
Ah5501	B03	37.501	TGCAGTCATGTGCATAGAAGGCGAGATCGGAAGATCGGTTCAGCAGGAATGCCGAGACCGATCTCGTAT
Ah5485	B03	40.122	TGCAGTCAAGGTGTTTGAGGAAATGCCTCTTCCAGACTTGGTTTCTTGGAACTCAATGGTTGGCGCGTA
Ah6495	B03	41.556	TGCAGGGCCCCCTTCTGGACCACCAGTATCTACATTACCTCCAAATTTGGGCCCTGGAAGGCCTACTGG
Ah6147	B03	42.737	TGCAGCATAGTCAGCCCTCAACCTCACAAAATCCGCCATGCCTTCAACAAGTCCAGAAGGCAGCCGGGC
Ahs6495I	B03	44.378	TGCAGGGCCCCCTTCTGGACCACCAGTATCTACATTACCTCCAAATTTGGGCCCTGGAAGGCCTACTGG
Ah6105	B03	45.653	TGCAGTATGAAAAAAGGGCCAAAATACTTCATGGCTAACTTGTGATGTTTGCGAGATCGGAAGAGCGGT
Ah6541	B03	45.949	TGCAGTTCAAGAACAATTACAACAGCGTGATACTGTGTTGGAAGCTTTGAAACGTAATTTACAGCGAGC
Ah4524	B03	46.871	TGCAGGCCTCTTACAACCTTTACCCATGCCTTCACACTCATGGCAGGATATATCTATGGACTTTATCAC
Ah5759	B03	47.794	TGCAGCATACGCGAAATGGGTTATGCCGTTAATTTACAAGAGGCGAGATCGGAAGAGCGGTTCAGCAGA
Ahs5877II	B03	48.431	TGCAGTCGAAATGGATTTTCTGGAGCTACAGAACTCCAAATGGCGTGCTCTTAACGGCATTGGAAAGTA	58:A>G
Ah6496	B03	49.76	TGCAGTTAGAGGTTTATCACCAGTGAAAGGTCCATTGCCAGTGAAATTTCCACTTCCAGATCCACGAGA
Ah4609	B03	50.84	TGCAGCCTCAGCTAGGTCTTCATCCATTTTCTTCAACAATGAAAAATCAAAGTATTTTGCCCACATAAA
Ah6324	B03	53.453	TGCAGTTGCTTCTGCATCATCCCTTTACTTCTGCTTGTCTCCTTATGTTGCCTATTTGAAGTCACAGTT
Ah5289	B03	54.322	TGCAGCAACAAATCTAGATCTGCCTTAATTAATTTCGATATAGGCATATAGCTAATTAGTTAATACATT
Ah5648	B03	54.607	TGCAGAAATTCCCATCCAGTTCAATCCATCAGTTAAATGTGCCCAGTGTCGTCATGACAGAAGGGTTCC
Ahs3370I	B03	56.237	TGCAGTGCCAAAGGATAACAATAAAGCCTTGAAGCTCGGAGTCGGAATAGGTTTAGGTATGAGTACACT
Ah2942	B03	61.307	TGCAGGATCAATTGTAGCAATGATTCTGATGGATAAACTTGGAAGAAAAGTGCTTCTCATGGGTAGCTT
Ah2442	B03	69.539	TGCAGAAGTGTGCATATCAAGGTGTCAAACAGCATAAGATGGGAAAGTCCAGAAGATGCAGAATTTGAC
Ah2505	B03	72.089	TGCAGGATCGATAGCTTGTGCCTTTTGAAGAGGTAAGCGAGATCGGAAGAGCGGTTCAGCAGGAATGCC
Ahs5485II	B03	74.313	TGCAGTCAAGGTGTTTGAGGAAATGCCTCTTCCAGACTTGGTTTCTTGGAACTCAATGGTTGGCGCGTA	55:A>G
Ah2820	B03	81.795	TGCAGTTATCTACTGTTTTAATTTTGGATTTATAAATGACAAATTTATGCCTTAATCGTGATTCAGATG
Ahs2478I	B03	86.024	TGCAGATCCTATCAAGAGAAATCAACTGAATTGGGTAAGCCGATATAAAATCATTGAAGGTGTTGCTCG
Ah5718	B03	93.793	TGCAGTCTTTTGGCTTTAATTGAACCACTTGCGAGGTCGGAAGAGCGGTTCAGCAGGAATGCCGAGACC
Ah5118	B03	105.072	TGCAGTTATTAACAACTACAACATAGCAGAATACCAAATTAGGAAACTTTGTGAAAATAATTCAAGGAA
Ah2613	B03	107.958	TGCAGACAAGGAAGATTAGATGATGCCATGAAGTTAGTAGGCGAGATAGAGAAAGAAGGTCTGGAATGC
Ahs2537I	B03	109.317	TGCAGAAAAGCGGGAAATCATGAAGGAAGAGATGATTGGCAAGTTTCTGTTATCATCTTTATCTTGGAT
GM1954	B03	113.665	FORWARD:GAGGAGTGTGAGGTTCTGACG;REVERSE:TGGTTCATTGCATTTGCATAC
Ahs5892I	B03	118.994	TGCAGTTGTTGCTTCTCTTATGGTAATGTTATCAGGTAGATGCTCTCTTTCTCTCTCTGAATTCTACTA
Ah5500	B03	123.62	TGCAGAAGCCGAATTGAAAGAAAAGAGGCGCTTGGAAGATCTTGTTTTGAGATGGAATCAGCTGCGAGA
GM2079	B03	142.287	FORWARD:GGCCAAGGAGAAGAAGAAAGA;REVERSE:GAAGGAGTAGTGGTGCTGCTG
Ahs6391I	B03	154.389	TGCAGATCCTGAAAAAGAACCACCTCTTGTAACTGCAAACACCATCTTGTCTATTCTTGCTACTGATTA
Ahs3460I	B03	158.788	TGCAGTATCAATAACACCTTCCCTACCTCCCATGGCATGGAAAAAGAACTCTTGTGGGGTCAGCCCTCG
Ah6484	B03	158.881	TGCAGTCATGAAATAATCCCTATCCATATTCTTCTGAATAATATCAACTGGTTGGCCTGTATGCTTTGC
Ah3817	B03	163.224	TGCAGATTTGACTTCGCGCGCAAGAAACCATACTTTTCCATTAAGCCTGTTTCCGCGGCACACACGGCC
Ahs6126I	B03	188.759	TGCAGAAATCATAGGAAACAATGTTACTGGTAAACTCAAATTGATAAAGTTTTCAACAAACTTGAAGTG
GM2009	B03	190.301	FORWARD:CAAACGCATACACCCCATAAC;REVERSE:TTTGGTTCTCGTTTGTGTTTT
IPAHM103	B03	202.529	FORWARD:GCATTCACCACCATAGTCCA;REVERSE:TCCTCTGACTTTCCTCCATCA
Ahs6126II	B03	207.658	TGCAGAAATCATAGGAAACAATGTTACTGGTAAACTCAAATTGATAAAGTTTTCAACAAACTTGAAGTG	63:G>A
Ahs6274II	B03	210.971	TGCAGTTGCTCACCCAATCTTGTGAATTACCAAGTTCTTGTAGAGAGCATGGATTGTGAGCGTGCACAT	62:T>C
IPAHM108	B03	215.828	FORWARD:CTTGTCAAACTCTGTGACTTAGCA;REVERSE:CATGAACAATTACACCCAGTCA
Ah9	B03	218.738	#N/A
Ahs4230I	B03	223.754	TGCAGCATCTTCACTTGTCTTGTTCTTTCCAAGATTGACACCGAGAATACCAGGGCCAGCTTTCCCACC
Ahs6495II	B03	232.388	TGCAGGGCCCCCTTCTGGACCACCAGTATCTACATTACCTCCAAATTTGGGCCCTGGAAGGCCTACTGG	9:C>T
Ahs6274I	B03	232.876	TGCAGTTGCTCACCCAATCTTGTGAATTACCAAGTTCTTGTAGAGAGCATGGATTGTGAGCGTGCACAT
Ahs4107I	B03	237.656	TGCAGTGCAAACTCCTTTTCCACCACCAGACATGTCTTCTCCCAACAGAAGCTTTGAAAATCTTTCCTT
Ahs3125I	B03	254.813	TGCAGTTAGCCCGGCAATCGCAGCAGGACCTGTCACTCCCAATGCCAGTGCTCCCAGAGCGCCAATAGT
Ahs5485I	B03	259.264	TGCAGTCAAGGTGTTTGAGGAAATGCCTCTTCCAGACTTGGTTTCTTGGAACTCAATGGTTGGCGCGTA
Ahs2905I	B04	0	TGCAGCCCAAACAAGTGGATGACCACCAATGGCCAAACCAATAATTGCAGCCTTGGTAATCACAGACAA
Ahs2905II	B04	1.056	TGCAGCCCAAACAAGTGGATGACCACCAATGGCCAAACCAATAATTGCAGCCTTGGTAATCACAGACAA	18:A>G
Ahs4444I	B04	4.838	TGCAGCTGCCCGGAATGTGAATGCTTATGGTCAGAAGGAAGAAGGGCCTAGCAGATGGCAGGAGAAAAG
Ahs5933II	B04	13.616	TGCAGACACTGCACGATCTTATTACCTCGAAAAGGTACAGGGCATGGCAGAAGACCCTCGAAAGGATTA	16:T>C
Ah2648	B04	22.679	TGCAGCTCAAATTTGTGTTGAAATTGGCTTACAACAAACATGCAAAACGAGGAGCAGATTTGGCGGTCT
Ahs3962I	B04	25.557	TGCAGGCAAATTATTTAGTGGCAGTTCACCTTTGTCTTCTAAGACTTCTGACGGTTTCTTGGCGCGAGA
Ah6397	B04	29.735	TGCAGAGCTTAAGCAAAACGGTGTTCCATCCTTTGACATTTGAACAGGACAGTCAATGACATCTGCCCC
Ahs3740I	B04	32.741	TGCAGATTTTCAGGGTTTGAATGAAACAAGATAATGCATAATTCCTTGAATTCACATCTTTTGCCGTGA
Ahs5961I	B04	33.34	TGCAGCAGATCGAAGGCACTTTTTACAAAAGCTGTAAATATTCAAGATTTTGAATTAGAAATCTAGGAT
Ah4742	B04	35.314	TGCAGATAAAAACAGAAATCAAGCAGAGCAGGATTAGAGTAACATCAAAAGTAAGCATATGATTCCTGA
Ahs4841I	B04	39.801	TGCAGAGTTGGTTAAGAAGTATGCCGAAAACAACGATATTTTCTTTGAACAATTCGCCAAGTCCATGAT
Ah5561	B04	41.646	TGCAGCTAGCATAGATGATGAAGAGGCTGTCACAAGTGATGGAGAATATGGTGATGAGGAGGGTTGGGG
Ah5636	B04	45.234	TGCAGCAAAACAGTGAGTGGAATGAGTGGCAAACTACAGCTCTTCAGGAGCGTAACATGGTTGAGAATG
Ah4208	B04	49.02	TGCAGGAGACCTCATGGATGAAATAATCCATAAGCTGTTCAATCGATACTAACTCCGGTCTATTCTCAC
Ahs3195I	B04	50.274	TGCAGAATCCTTGAATTTGTCACAAATGGTAGACACCTTCTTATAATCAAGTGCATAGTAGTTTTTCTC
Ahs5802I	B04	53.638	TGCAGAAATGGCAGGATGGTGGAGGCGAAAAGGATATTTAAAGAAATGAAAGACCCTGCGCCTGTTCCC
Ah6302	B04	60.185	TGCAGATTTGGCTGGCAGTATCTCTTCTTGCCGATGGTCTTGCTGTTGCTGGGCAGGTTGATAGCTCTC
Ahs3366I	B04	62.036	TGCAGCTACAAAGGTTCGTTGTTTAGTTCTCAAAAATGTATAGCAGCACAATGCTCTCCACATTTATAA
Ahs5774I	B04	66.433	TGCAGTTGATTATTAAGCTCAATATAGTAACACTTTAAGGTATTCCTCATTGGCTCACCGCTTCATCGG
Ah3731	B04	69.227	TGCAGCCACGCAGCCCCGCATCAGCCATCGCAGCTCCCCGCAACCCCACAGCCTTCTCCTCTGTTCGAG
Ah5630	B04	71.608	TGCAGAACAAAGAGCAGAAGAGGAACGTGCAGCGAGTTCGGAAGAGCGGTTCAGCAGGAATGCCGAGAC
Ah4930	B04	73.25	TGCAGTAAGAAAGCTTTTCAGATACTAACATCAATTGGCTATTTATACCAAAAGTGTTTCCACTCTATA
Ah5271	B04	74.452	TGCAGGAACAGCTTTCAGATAGTATAGCCGTAAGATCTAGGCGAGATCGGAAGAGCGGTTCAGCAGGAA
Ah5590	B04	74.962	TGCAGCACAGCATAACTTTGATATATTCTGCAAATGGAGCAGAGTGTATTAATTTGAGATATATAATAA
Ah5492	B04	75.973	TGCAGGCCATGGATAGAGCGAGATTGGAAGAGCGGTTCAGCAGGAATGCCGAGACCGATCTCGTATGCC
Ahs4463I	B04	76.082	TGCAGATGCCCTTGAATCATTAAGGAAGAGCTATGAATTTGTTTGCCCCAATGATGGCTTTCTTGAGCA
Ah3931	B04	77.265	TGCAGAACAAATCCTCACTAACATCATTATCTTAATCATTATAGAATAATTCAATTATTAATGTTTAGG
Ahs4463II	B04	79.604	TGCAGATGCCCTTGAATCATTAAGGAAGAGCTATGAATTTGTTTGCCCCAATGATGGCTTTCTTGAGCA	7:G>T
Ahs5826I	B04	80.451	TGCAGCCTACAGCTAAAAAATCTAATTGTAACAACCACAGCTTAAATTGGACGAAGTAGTAACTGAAAT
Ah6444	B04	86.878	TGCAGCGTAAGCAGTGATCCTTACAAGTATGACACGCTTCCCCCCCTTCCGGCTCAAAGGAACCTAACT
Ah2908	B04	87.184	TGCAGTAAAATTGAGAGCTATTACTGCAAATTTTTGGAATCCATCAAATGTCTTGTGCAATTCGAACTT
Ah5743	B04	92.271	TGCAGTTCCAAGAAAAAACTATCATAAGGAAAGTTAGACGGAGACAGACCCAGAACTACTACTCCATCA
Ah6209	B04	93.003	TGCAGCACCATGAAACCAGCCTCGTTGCACCGCTGTCAGCCTCGCAACTCCTGGTGCCGTCGGTGGAGC
Ah5352	B04	94.458	TGCAGTCACAGTTCTCAGACATACATCTCAGCAATGGAGAAGATCAAGGAGCTAGCGGTACAGGCCTTG
Ahs5810II	B04	94.571	TGCAGCCGCCACCACTTTGCTTTGGTCGTGCGTTGATATTGACAGGGTCAACGTGCGAGTGTGGACATT	64:A>G
Ah5691	B04	95.611	TGCAGCAGCTATGGCCGGCTGAGACAAAGAGGCACTGCTTCTCACGAGCCTCGTCACTGAAGACACGCC
Ah5732	B04	96.322	TGCAGAATATCAGGAAGAGAGGCGTTCTTCAGATGGCAAACGGAGCTCGGCAGAGGCTGTAGCGAGATC
Ahs5810I	B04	96.753	TGCAGCCGCCACCACTTTGCTTTGGTCGTGCGTTGATATTGACAGGGTCAACGTGCGAGTGTGGACATT
Ah4945	B04	96.996	TGCAGCTCAATTCCTACACCCTCTTATTTCATCCCTCTGCTCAATTGCTCCCATTGGTCTTCAGAATGT
Ah5506	B04	97.155	TGCAGGCATTGGGAAGGCAATCGTGGTTAAAAAGGGAGGCATAGGGGTATATACCATAAGCTCTAACAG
Ahs5833II	B04	99.472	TGCAGTTTGAAGCGGTTTACTAGCAGGAGGAACGAGTGGCTCTTCGGCGACAGCTCGAGTAACATTTAG	48:G>A
Ah3019	B04	101.467	TGCAGACATACCATTAATTGTTTAAATGCAATTCTTCAGCTGATCTCCAGCTCCTTGAAAGAAACAATA
Ahs5833I	B04	102.582	TGCAGTTTGAAGCGGTTTACTAGCAGGAGGAACGAGTGGCTCTTCGGCGACAGCTCGAGTAACATTTAG
Ah5152	B04	104.807	TGCAGACCTCAACCTGATAGTTTTTTCAGACTCGAATTGGGAAGCTTGTCCAGATACTCATCGATCCAT
Ah5155	B04	107.132	TGCAGAATGTTTAATAGATTTATTTGTCACCTTTTTCGATATTGTGAGGTCTCAGCTACCAGGTGTGGT
Ah5397	B04	112.065	TGCAGACTGCAATTTGCTGCTACTCACCTCCAGAGCTTTCAAAGGGCCACCTTGGAACCAGATTAACGG
Ahs2966I	B04	113.849	TGCAGTAATTAAGTTGATCCTATAACATTGCGGGAAGAAAGATGAGTGAACCTGGCAGAAAGCACTCTT
Ah5650	B04	117.043	TGCAGAAAAGTTTCATTTTGATTATTTTGGGTGTTTCTTTACTTTGGCTACTTCTTTTTGTTGGATCCA
Ahs5922I	B04	118.925	TGCAGGAGAAAGATTTAGAAAATTTTTCACTATTTAAGATTATTTATCACTATAATTGATAAAGTTAAA
Ah5649	B04	120.706	TGCAGTGGTAAATAAAAGTGCGCCACACAAGGTCTTAATATTTCAGACAATAAATAGTTATAAAACACC
Ahs3195II	B04	123.634	TGCAGAATCCTTGAATTTGTCACAAATGGTAGACACCTTCTTATAATCAAGTGCATAGTAGTTTTTCTC	5:A>T
Ahs4451I	B04	131.174	TGCAGGAAGCAGAAAATAAGCTAAGGAACAAGAAGAACTGCGAAAAAAACACAATTGCTGTTAAGAACC
Ahs3623I	B04	134.296	TGCAGCCCCTAATATCGCCGGGGGAAGTTAATGCAACAACATTCGGCTTCATACCATCAACTTTCTTCT
Ah6592	B04	136.703	TGCAGAAACAACGCTTATTGCAGCTCTTGTCCCCTATCAAAGACCCTTTTTTTTCAAAGACTCTTCCAG
Ahs5804I	B04	138.864	TGCAGTTGTCGACAACATTTTAGCAAATCAGTTTAGGTTCCACCTTAAAACTCCTTTTAACTTGTCCTC
Ahs5830I	B04	146.252	TGCAGCGAAGAATTCGGCAAGAATTCATAGACAAGAGCTCTTCTGAACCCATCAGCACAGAAACCAACC
Ah5654	B04	156.155	TGCAGGAGCTCCTTCCTCTAATTATGTGTGCAATTGAGCGAGATCGGAAGAGCGGTTCAGCAGGAATGC
Ahs5882II	B04	159.653	TGCAGCCAAATCTCCAACAAATATAGTGTAATCTGGACTATCGTCATGACGCCTCTCACCAGCGAGATC	39:A>G
Ahs5882I	B04	161.529	TGCAGCCAAATCTCCAACAAATATAGTGTAATCTGGACTATCGTCATGACGCCTCTCACCAGCGAGATC
Ah5522	B04	169.939	TGCAGGTCTTCTTTCATCTTTCACAGCTCCCAGATCAGATTCTTGATGAGCGCCAGACCGAAAGATACC
Ahs5804II	B04	171.034	TGCAGTTGTCGACAACATTTTAGCAAATCAGTTTAGGTTCCACCTTAAAACTCCTTTTAACTTGTCCTC	61:T>G
Ahs3475I	B04	179.07	TGCAGCAACTCCCATCCCACCAACACCTTCTGATACAGCTGCTACATGGTCTCCTTCGTGAACAATGTC
Ahs4021I	B04	185.031	TGCAGTCTAATTTATAAGAGAGTGTGATGAACTGATTTCTTTTTCCCCTGCTCATATTGATGAATATTT
Ahs4018I	B04	186.228	TGCAGCTATTACAGAATCTATCACGTTATTAGTTGAGCCCATGCTAACTTGATGTTGTAAAATATACAA
PM427	B04	187.913	FORWARD:CAGCGGCAACAGTTTTGATG; REVERSE:GAAAAGTATGCCGCCGTTG
Ahs2570I	B04	196.778	TGCAGGAACGTCATCAAGAAGAATTTTACTAGTTGAATATTTGTTCATGTCACTATCTTCCAGGTGGCA
Ahs6607II	B04	204.975	TGCAGTGAGGGATGGAATGAATCTCATACCGTATGAATACATAATCAGTCGTCAAGGGAATGATAGGTT	64:A>G
Ahs6607I	B04	206.005	TGCAGTGAGGGATGGAATGAATCTCATACCGTATGAATACATAATCAGTCGTCAAGGGAATGATAGGTT
Ahs5760I	B04	206.827	TGCAGCCGTTAGAGCATCGCCGTCTATAATCGCCGCCCTTTTAACATCTTCAAGTTCACTGCTTAGGCC
Ahs3606I	B04	212.999	TGCAGTGATCTCCCTCTGTGTCTCCAGAGCAGTCTTCTTAACCTTGCCATTAGAGCTTGTTGCTGCCTC
Ahs5857I	B04	215.389	TGCAGAAGGGACAGCAAAGCGAAAAAACTCCCCAATTCCTCGGAACATCTCCAGAGAAATCGGAGCGAG
Ahs3626I	B04	215.761	TGCAGGATCAGGATATTTTACAGAACATTTCTTCCGGAAGAGAGAACTTTTATGTGCATTAATTTCTTG
GM2265	B04	221.82	FORWARD:GGTTCCAACATCACTGAGGAA;REVERSE:CTACCATCATCATCAGCAGCA
Ahs6307II	B04	225.473	TGCAGATATAGTCGTCATGACAAACGCTCCAAGTTACCTAGTTGGATACTCTCTCATCTACATGATGCC	17:T>C
Ahs4021II	B04	233.839	TGCAGTCTAATTTATAAGAGAGTGTGATGAACTGATTTCTTTTTCCCCTGCTCATATTGATGAATATTT	2:A>C
Ahs5932I	B04	238.177	TGCAGTGATGGAGGCAAATTATCCCATGACAACCCTGTCCTATCTTGTAGTACTATATTTCCTGCATAT
Ahs5932II	B04	238.467	TGCAGTGATGGAGGCAAATTATCCCATGACAACCCTGTCCTATCTTGTAGTACTATATTTCCTGCATAT	55:T>C
Ahs5778I	B04	243.163	TGCAGCAGGCCCTGCTCCTTGATCGAGGCGGCCAGTTCATTGAGCGAGATCGGAAGAGCGGTTCAGCAG
Ahs4102I	B04	247.017	TGCAGCAGCTATGTTCTGAACCATTAATCCGAGTGCGTCGCCAACCAAAGCTCGAATAGACGCTGCATC
PM183	B05	0	FORWARD:TTCTAATGAAAACCGACAAGTTT;REVERSE:CGTGCCAATAGAGTTTTATACGG
Ah6285	B05	10.044	TGCAGTTCAAATCTTTATAGATTCAGACATAGTTGACTAGAGAAAAAGAGCAGAGACAATAACTCACCC
Ahs5849I	B05	20.734	TGCAGAAGGCGTGGCCGAGTCGGCGTCCTTTGCCAGCGAGATCGGAAGAGCGGTTCAGCAGGAATGCCG
Ahs2562I	B05	24.31	TGCAGCAGGGGGCATGAATTGCCACATTGCCACTCCTGGATAGCTGATGATAGGAACCAGCTTGTTGCC
Ahs4571I	B05	27.565	TGCAGGGTTAACCGAGTCATTCCAATTGGTTAAGCATGTAAACTTAACAGATTTGAAATATTGGATTAC
Ah6576	B05	30.125	TGCAGCCGTAGCTATCACATTGGAATTAGCAGCAGCTGTCATCAACCTAGAAAGGCCAAAATCTGCTAT
Ah6305	B05	32.742	TGCAGTAGTTGTAGACAGGTGTGGTACTGCTCTGAGAAACACCAGGTAGTTGAATTGATTAAATGTCTC
Ah6378	B05	41.517	TGCAGGGAGGAAAATTCAGATTGTGAGTAAACAAGTTTAAGAGTGGTGATTTAAAGAAAATATGTTAGA
Ah6223	B05	51.027	TGCAGTTCCCATCACCATAGAAAGCATTTTACTTACAAAAAAAAATAGTTGCATGGTTATTAAATTTTT
Ah5626	B05	53.054	TGCAGAGCATGAAGATTAGCGAGATCGGAAGAGTGGTTCAGCAGGAATGCCGAGACCGATCTCGTATGC
Ah4186	B05	54	TGCAGTAGTTGCAGACAAGTGCGGTATTGTTCTGAGAAACACCAGGTAGTTGAATTGATTAAATGTCTC
Ah6186	B05	55.082	TGCAGTTAGGCTTATCGGGGACTGTCACTTCCTTCATAGATTATGCCAACTTTTGCTCTTCTGTTTTTT
Ah5586	B05	60.595	TGCAGGCCACACATTCTTCTCCACCTCTCTTATTATCTCTGCCTTCTTCTCTGCACTTCTAAATCTCAA
Ahs5863I	B05	60.882	TGCAGAAAATGCTTCTTCCTTATTGGAAGAATCGCTTGGCAAACAGAAACTTGAAGGGGCTTCCTTGGC
Ahs5863II	B05	61.559	TGCAGAAAATGCTTCTTCCTTATTGGAAGAATCGCTTGGCAAACAGAAACTTGAAGGGGCTTCCTTGGC	37:G>C
Ah3842	B05	65.861	TGCAGAAGCTAAAGAACAAAACTTTCTCCATAACAAAAACAGAAAAAAGGGGAAAAATCACAAATGTGG
Ah4925	B05	70.425	TGCAGGCACATCCGTGGCTGATAGATACTGAAAGAGAGCAACTTTGTAGACTGATGAACTGCCAAAAAC
Ahs4781I	B05	72.884	TGCAGCGTCCAGTTGATGATTACCATCACTCCTATGGAGGCCGAGATTTCCACTTTGTTCTTGTGAGTT
Ah4458	B05	77.284	TGCAGGTCTGCAAGCATGCATTCTCGTTTTCTCCTGTTTATGCTGAGAATGCCCCAGCTAGGTTACCGT
Ah6111	B05	81.555	TGCAGTGATCAATGCAGGCTATCGTATATCTGGAACTCATGTTAATCCATTGGGGCTTAAATCAGATGC
Ah6514	B05	86.419	TGCAGGAAATAGCAGAATTGTTGGCCATGAGAGCACAGGAAGTTGGAAGATCATCTTTTGCGAGAAGTC
Ah6120	B05	90.638	TGCAGAGCCTCTCAAGCATGAACTGCAACGAGCGCAGGGTGAGGCTCAGAGCCTGGTTGTTTCTAGGGA
Ah5532	B05	99.893	TGCAGGTCGTGATCCAGGCCAAATGCCTGTAGCAGAAGGGATGTAGTTTTGACTATGCGGAGCACTGGC
IPAHM689	B05	109.179	FORWARD:GATGACAATAGCGACGAGCA; REVERSE:GTAAGCCTGCAGCAACAACA
Ahs4729I	B05	110.247	TGCAGAAGTTCAGTTTAGTGGAGCGAAAACAGGTTATACTTCCTGGCTTTCAACCTAGCATCACTTGGT
PM36	B05	112.434	FORWARD:ACTCGCCATAGCCAACAAAC;REVERSE:CATTCCCACAACTCCCACAT
Ah5340	B06	0	TGCAGCTGAGGCAATATTAAAAGGAAAGCAGGGAAAGGAAAGCAATCTTGGCATTCCATCTTCCATGGA
Ah2452	B06	9.252	TGCAGAATCATTGTAAGTTACATTTCTAAACTATTATTTACACCACTCTAATGTATCAAGACAAAAACA
Ah5376	B06	14.905	TGCAGCAGAGGCAGCTCAAGCTGCCGCTGGTCCACGGTATGCACCTGATGATCCCACCCTTCCTACGCC
Ah5475	B06	18.547	TGCAGCTGTTGCTTCTGCTGGATTGGATTCGGAATATATCTCGGTATATACCAAGGGCGAGATCGGAAG
Ah5652	B06	19.217	TGCAGTCCCTTCTGTATCTTCCACTCGCCATTGCTAATGCACTCACGGCAAGACTAAATGATGGGTATG
Ah2663	B06	23.626	TGCAGAAATTCCACTGGAACCAACCATAGATCAACAGAAATAAGATTGACTAAAAAAGTTAACCTTTTG
Ah2675	B06	27.823	TGCAGATTTCTTCAAAAAATATTGTGACCTGCTCACATTGCTTTTTAATTGCTATAGCAATTTATCCCT
Ah5187	B06	33.535	TGCAGGTTCCAATCCTTGCACCCACTTCTCTACCCTGCTCCAAATGCGAGATCGGAAGAGCGGTTCAGC
Ah6281	B06	37.102	TGCAGACTTCCAATTAAAATCTCCACCGTTCAGAATAAAGAACAAGATGTGAATAATCTACAGCGAGAT
Ahs5822II	B06	37.231	TGCAGTCAAAATGGATTTTCTGGAGCTACAGAACTCCAAAAGGCGCGCTCTCAACGGCGTTGGAAAGTA	33:C>A
Ah5750	B06	39.219	TGCAGGTTCAGTGATTCAGGGCATGTGCAGTATTACAGGGACGAAAGGAAGGAGTATGGAACCACTATG
Ah6248	B06	40.211	TGCAGCAAGAGAATCATCACGACGACAGAGAATTCCAAGATACAAATTCCATTCTCAACGGCCTTGGCC
Ah5509	B06	40.269	TGCAGCAACAATGCACCACCGCCTTTTCTCTCATCCTCACCGGCACCATAACACAACCACCACCACCAC
Ahs5822I	B06	43.884	TGCAGTCAAAATGGATTTTCTGGAGCTACAGAACTCCAAAAGGCGCGCTCTCAACGGCGTTGGAAAGTA
Ahs3239I	B06	43.97	TGCAGTGTTCAAAACTTGAAATTTTCCCTTTGCCTTAAACAGAAAGCCTCGTTTTATGATTGTGATAGT
Ah6312	B06	48.46	TGCAGTTTGGTTTGGTTTTTCGGTTTTTTAAACTGTTTCGACTCTGGAAGGCAACGACGCTGCGAACTG
Ah4474	B06	50.89	TGCAGTTTCTTTTGTTCTGTTTCTCTCCGTATTTGGTATTCCTTCTCGTCGCGAGATCGGAAGAGCGGT
Ah5564	B06	57.799	TGCAGGCTCAGTTTTGCGACCTGCCAATTAAAGGATTGGAGTGAGAAATATAAAACTGAATGTCCCATG
Ah5666	B06	60.555	TGCAGCCAATACAACCAAATTAAGTTCCCTGGAATATATTGCTGGAATAAGAGTTCTGATAATCCAACT
Ahs3386I	B06	70.909	TGCAGGACCAGGCTCAACAGGCATGCTCCTTATAAATTCTAAGGCCTTTTCTAACTGCCCAGCTCGCCC
Ah5754	B06	72.076	TGCAGCAGCCGGCAGCGGCGACCTGGACAACGGGATGAACGGACGCGAGATCGGAAGAGCGGTTCAGCG
Ahs5968II	B06	76.627	TGCAGTATTTTTTAATGCATATACAATCAGAACAAGATATTGAAAGTTTGAAACAGTTAGTAATGAAAT	7:T>C
Ah5692	B06	82.313	TGCAGTACCTTGCAAAAGCATCCTTTACCTCCAAAGCGAGATCGGAAGAGCGGTTCAGCAGGAATGCCG
Ahs5959II	B06	84.557	TGCAGATGTTTCCCCCAAGTTACCATCATGGTCACTCACACACTCACACAAACAACACCCGAATGATGT	17:A>G
PM137	B06	86.983	FORWARD:AACCAATTCAACAAACCCAGT; REVERSE:GAAGATGGATGAAAACGGATG
Ahs5850II	B06	94.625	TGCAGCACCAATTCCACAAGATCATGAGCCGCGAGATCGTGCGAGATCGGAAGAGCGGTTCAGCAGGAA	1:A>G
Ahs5777I	B07	0	TGCAGCTACCTTCTCCTTCTTCTCCTCTCATTTAAACACTGAACCAGTAGAACACAACCCCTGTCTCTC
Ah4498	B07	0.511	TGCAGAATTTTCATCAAACAAAAAGGATGTGGGACATATGAAGGTAAAAAAGAATAATGTCATGAAAAG
Ahs5845I	B07	2.489	TGCAGCTTCTTGCTGAACACCGAAGCCGCTGACCAGAGACTACCGGCGATCTTGGAATCCTTCTTTGGC
Ahs5832I	B07	8.69	TGCAGCAATAAACTTATCTGGTGCCTAAGCAATCACACAATCACACATATGATCAAACTCCGAATAATA
Ahs4139I	B07	10.898	TGCAGCTATAAAAAGAACTTAGGTCAAACAAATTGTGATCTTATATTTCTTAACAAGACTATGTTAAAG
Ah5253	B07	11.584	TGCAGATTGGTATGTCATTCCATACGTCGCATCCAACTCGGTTGAGTGCAAAAGAAAAAGGACTTTGGC
Ah5099	B07	13.541	TGCAGCTCTATTCTCGACAGTGACGTGGCATGGTGCGAGATCGGAAGAGCGGTTCAGCAGGAATGCCGA
Ah6551	B07	14.259	TGCAGCACATATATTACAGCCCTATTAACAAGAATTAAGAAAAGGAAAATACAAAATGACATAAATATA
Ahs4139II	B07	14.712	TGCAGCTATAAAAAGAACTTAGGTCAAACAAATTGTGATCTTATATTTCTTAACAAGACTATGTTAAAG	48:C>T
Ah3231	B07	16.442	TGCAGATTAGACCTGGATTTAAAAAATGCCAAATGCAACCTGCATTTTGCATATTCTCAGCGAGATCGG
Ah6164	B07	18.421	TGCAGTTTCTAGTCCTCTAGTTTCCTCTCAGCTCTCAAGTTTGAACTAATCCCGTATGCAATCCTTCTT
Ah3709	B07	18.814	TGCAGAAGATGTTATTGGACTGTTTCTGAAATTAATTCATTGAATACTTTCTCTCTGACTGGGGCAGCG
Ah3008	B07	19.574	TGCAGCCTCAGCAACCAAGCATGGGATACACTTTTGATAATTTTTCAATTCTAGAAAAAATTTCTTTTT
Ah5681	B07	19.744	TGCAGGTATCCGGGGCAAGATGCCAAGGAAACGGTCACGGTGCCACACGAGATGGCGAGATCGGAAGAG
Ahs4038I	B07	20.297	TGCAGTTGCTAGTAAGGATTCTGAAGTAGAAATTGGTTTCTTAAGAAATACAGAGAAACACATAGAAAG
Ah4693	B07	21.135	TGCAGCGACTGCTTAGAGCTTCCTTCACTTGGACAGCTACCCTCTTTGAAGCGAGATCGGAAGAGCGGT
Ah4764	B07	22.446	TGCAGTTTTATTTATTTTGGGCTAATCAGTTATAAACAGTAATAATAAAGAAAAGGAAAAATTCATATT
Ah6131	B07	22.559	TGCAGCTCCTCCTACTAGTGATGTTGCCATACTTAATTGTTTTATTATTTAGCTATTGATTGGTGTGAG
Ahs4410I	B07	23.157	TGCAGTCATTAACTCTATATTGGCAAGCTTATTTGCCACATTGAAGATTCCAACTTTAGTTGTATAATT
Ah6261	B07	23.764	TGCAGTTCATCTCCTCTCCAGATCTGGTTGATCACAACGTTAAAGCTTTTGAGTACTATTGTCTTGACC
Ah5713	B07	25.427	TGCAGTAGCTATTATGGGATACACAATGTTTGGAGAATATACATTGTCTCAGTACACTCTTAACATGCC
Ah2715	B07	29.133	TGCAGGCTGCCCTTTATGCAACACCTTGTTGCATCGGCTAAATGAAGATGATTCAAATATTGGAGAGAA
Ah6655	B07	29.434	TGCAGCAACTGTTTAGAGCTTCCGTCACTTGGACACCTACCCTCTTTGAAGTGCTTGCGAGATCGGAAG
Ah2513	B07	30.909	TGCAGATTTGGATGACCGGTGGTCCGTATCAGGAGCCTGTGTCTACCTAATACCTAACCTCATTTTCCG
Ahs5832II	B07	33.603	TGCAGCAATAAACTTATCTGGTGCCTAAGCAATCACACAATCACACATATGATCAAACTCCGAATAATA	46:A>G
Ahs5885II	B07	35.117	TGCAGCTTCTTCTTCTTGGGTTGTTGTTTGAGTTTTGGAAGAGATAAATGAGCAATGAAGGATCTTATT	49:G>A
Ah5540	B07	36.886	TGCAGATTAGAAGTGCCATTGTTTGTGTTTGATGTGCTTCAAACAAAATGGTGCTGTTAGAAATTTTTG
Ahs3231I	B07	38.327	TGCAGATTAGACCTGGATTTAAAAAATGCCAAATGCAACCTGCATTTTGCATATTCTCAGCGAGATCGG
GM2745	B07	38.544	FORWARD:TCAAATGATGGAAGCTAAGCAA;REVERSE:GCGAAGAAGCTTTCACAACAA
Ah5550	B07	39.788	TGCAGTGGCAAGAAGACTTGCTTAGTGCTTATCTCTAAATTTGATTTCGATATCCAACTATTTGGGCGA
Ah3498	B07	44.759	TGCAGTCTTTTCAATTAATACAGCCTTTTGTACACACTTGGTTGGCTCCTCAACGGACACAGCCTCTAG
Ahs4648I	B07	50.75	TGCAGCAACAAATTTGGATAACTTCGATGCCTTGCGAGCAGAATTGCAAAAGAACTTGTCGGGTAAAAG
Ah5569	B07	58.309	TGCAGATCCTGGAGTTGTACAAACAAATATTTTGAGAGAAGTTCCATCCCTCCTTTCCTTGTCGGCACA
Ah4653	B07	60.177	TGCAGTTTCACTAGTGGGACAATCTGCCCCACCTGAATTTTTACAGAAGCTAACATATCTTGTTGTAAG
Ah2731	B07	65.044	TGCAGGTATTAACCACACTGTCAAAACCATTGCACTAAGCACATGTTGGGAAGCAGGGGAGGCTGCAAA
Ah5353	B07	74.442	TGCAGTTGCATTGGGTGGTGTTCTTCGCACAAACTTATCAAATGATTACTGGAATAAAGTGTTAACTAG
Ah5551	B07	76.821	TGCAGTTCTTCATGCGTTTTGATGGTCCGCCTCCAACAAATCCAAAATGGTTGCGAGATCGGAAGAGCG
Ahs2311II	B07	79.441	TGCAGCTTCAGTTCCTTCCTCATTTACTTCAACAAATGACTTGTGATATATGCTGGAAACATACAGATC	68:C>T
Ah2483	B07	81.404	TGCAGTCTTGATTTATTGATTTTAGCTATCTGTCATGCAGCTGTGCCACAGACTCGTAAAGCATCCTTG
Ahs2731I	B07	84.951	TGCAGGTATTAACCACACTGTCAAAACCATTGCACTAAGCACATGTTGGGAAGCAGGGGAGGCTGCAAA
Ah6225	B07	93.15	TGCAGCATGACTTTCCTTAACTCCTGTGAAATTGATTCTTGTACAGGAAGAATCCAACCCATATGCTGT
Ahs5862I	B07	99.741	TGCAGCTCCTTCTCCAACTTGAACACAACACCAGCCATGTCAACCGTTGTGCAAAAGATTATCTCATGC
GM2067	B07	111.005	FORWARD:TCGCCAAGAAGAACAAAACAC; REVERSE:CTGGTCGAAGAAGGGTTCTCT
Ahs5813I	B07	113.76	TGCAGGCCTCACATAAGAGAAGTCTTTGAAGGGGTTGGCACCATTCGGGCTGGCAGCTGGTGAATCGAC
Ahs5813II	B07	114.706	TGCAGGCCTCACATAAGAGAAGTCTTTGAAGGGGTTGGCACCATTCGGGCTGGCAGCTGGTGAATCGAC	36:G>A
GM1760	B08	0	FORWARD:TGAAGAGCCATGTCAGATCG; REVERSE:AGGGCCCCAACAAGATAAGT
SEQ8H01	B08	0.656	FORWARD:TTGTGACAACCTTCCCCTTC; REVERSE:CATCCGCTTTCTCTCACCAT
Ah5415	B08	10.801	TGCAGCGTCAGGTGTTTTTTCCTTTCGCTCTTTTATTTTAAATACCTATATTGCGAGATCGGAAGAGCG
Ah3170	B08	22.37	TGCAGCAACTTCTCCATCCATGCCAAGAAGTCCAGCTAGAGCGGAAAATCCAGTGAGCCCTGGCTCACG
Ahs5909II	B08	29.677	TGCAGTCGGAATGGATTTTCTGGAGCTATAGAAGTCCAATTGACGCGCTCTCAATTGGGTTGGAAAGTA	28:T>C
Ah2665	B08	38.873	TGCAGTTTGGTGTAATGTAGAGATGGGAAGGAGCTTGATAACTTGTGCTTGAGCCTTGTCGCGAGATCG
Ahs5878I	B08	41.17	TGCAGTTTCGTAGCTGCCACCACCACCACAAGCGCGTCGCGAGATCGGAAGAGCGGTTCAGCAGGAATG
Ah2610	B08	52.545	TGCAGTTGGAATTAACAAAAAAATTTTTTTGTCTTATACAAATTTTTGTTATGTCACATTTCTACTGCA
Ah6358	B08	53.686	TGCAGTTAGTAACTGTTGTAAATTTCAGATTTTCAAAGTAAAGATTAGAGATACTATGAAGGACTTTCC
Ahs5883II	B08	74.706	TGCAGCTATTACCTACTTCATGTATATATGGTTCTCCAAGAAATCTCCATCATTCCTACACTTTTCATT	24:T>C
Ahs5883I	B08	74.853	TGCAGCTATTACCTACTTCATGTATATATGGTTCTCCAAGAAATCTCCATCATTCCTACACTTTTCATT
Ah2467	B08	76.752	TGCAGTCTTTTCAATCAATACAGCCTTTTCTTCACACTTGCCTTCACACTTGCTTGGCTTCTCAACAGA
Ah5684	B08	83.193	TGCAGAAACACTTGGAAGCTTTTTGCGAGATCGTAAGAGCGGTTCAGCAGGAATGCCGAGACCGATCTC
Ah2380	B08	83.918	TGCAGCCCCCAGAGCCTCGCATCGTTTGTCATCGCTGAACCCTTCTCTCCCTTCTCTCTCTCTCTGTCG
Ah6152	B08	87.437	TGCAGAGGCTTTGTTCTCTTAAGCCGACGGCCATGTTTTTTTGTAGTATGGAACCCACTCACCGGATTC
Ah5132	B08	89.932	TGCAGGCATACGGCAACTTCTGAAACAGCTGGGAAGGTCTCTCAAGAAAAAAGAAAAACAGACTATGAA
Ah6485	B08	100.023	TGCAGCTGGGGAATGGTTCAATGGTAGTTTGGGCTGAAATTTCGATAGCAAGTTCTGGATGTACGTTTT
Ah2718	B08	110.379	TGCAGATGCTTCGGCATTTTCTGTAATCGATTCAGCTGTTTTACTAGGATCAAGAGTTTCAAATATATT
Ah6171	B08	112.44	TGCAGAGAATGAAATTCAATAGAGATGTTAAGTATAATAAAAGGTTGATCACATAAACAAATAAAAGAG
Ahs5972I	B08	120.308	TGCAGTGAACTATGCTTGTTGACAACTAGCCAATTCAAAGTCCAATCCGACAAAACAAGGGACACAAAT
Ah5554	B08	124.462	TGCAGTTACAGTACTTTGCCACTCTATGCGAGATCGGAAGAGTGGTTCAGCAGGAATGCCGAGACCGAT
Ah5725	B08	131.529	TGCAGTTAGACCTGACCCTTCAGCAGGTGCATCCATAAAAGAAACCATAGACATAATACAACGCGAGAT
Ahs2882I	B08	142.795	TGCAGTCTCAAGTTCGCGCGAGGAAGATCAGAATGTCTGAGGAGAACCAGGCTCTTCAGCGAGATCGGA
Ahs4847II	B08	155.129	TGCAGCATTGTGCAATATTGATTCATGGGTTCTGGATTGCAAAAGCGAGATCGGAAGAGCGGTTCAGCA	25:T>G
Ahs5827II	B08	160.09	TGCAGTGGTAGTTTGAAGTTTGAACTCTCTGCTCCGGCGATGCGATAACAAGGTGTATTTCGCGCGAGA	28:C>G
Seq3A06	B08	168.781	FORWARD:TGCATCAGCAAGCTACATACG; REVERSEGCGATTCACCATCAATCTCA
GM1135	B09	0	FORWARD:ACCAGGAAACCCACCAGTTAG; REVERSE:CAACCCAAGTTTTGAACCTCA
Ah2621	B09	5.722	TGCAGTGTCCTCTGATGTGGTGTTTACTTCAAGTAGGTTCCCTAACTACAGAATTGGAGCCAACAATCA
Ah2689	B09	6.435	TGCAGTAATCCAATGCTTGTGCCAAATACAATGCCACCCTCAACCTCATTGCGAGATCGGAAGAGCGGT
Ah5566	B09	7.883	TGCAGTTTAAGAAGGTTATCATATTTAAGTTCTATCGATGAGCAATTGATGCGAGATCGGAAGAGCGGT
Ahs6428I	B09	14.156	TGCAGGGTTGTGGCATTTTATATACTTCAGTATATATCTGGATCAATATGTCTCTTCAGAGTTTCCACC
Ah6237	B09	24.503	TGCAGTTGAAAAAGACATCAAAATAAGCCAGAATGCTAGTCTTATTGTATTGTTAAAAATAAATTTAGT
Ah2749	B09	29.444	TGCAGATCGAAACAACCCCTGCAAACCCACTGCCCTTTCTGGTTTATCTCCCTATTTGCATTTTGGACA
Ah4542	B09	31.603	TGCAGTGCCAGCTGCCTGCTCCGGTGCCAGCTGCGGCTGAGACAATAAGAGCCGGCTGCGGCAGACAAT
Ah5594	B09	37.259	TGCAGGAATTCCTAGACGTATACGACAGCTTCAGTGGGCGTCCCAACCAAGCAATGTCCAACAGCAACC
Ah6249	B09	41.098	TGCAGCAGCATCTGGTCAAAATTGTAAGAACCTGTTCAATTTCTGGTTTATCAGTAATACGCTAACTTC
Ah3431	B09	43.754	TGCAGTATTCAATACATGTAATCTATGGTAGCCCCAAGTTCAAAGGACTGTAATTATACCATAACAACA
Ah6243	B09	44.495	TGCAGTTATTTTTTTGACATTCTAAATCATTTGTTTTTTCAAACACATTTGTGTAAACAGATGTTTACA
Ah5482	B09	49.415	TGCAGTCAAAACAGTCAAAAAGTTGCTTGGGCGAGATCGAAAGAGCGGTTCAGCAGGAATGCCGAGACC
Ah5757	B09	49.499	TGCAGTGCTCAAAACTGTCGTTGCGGTGGTTGCGGTGGCTTCTATGGTTCACTTTCAGTCTTCAGAGAA
Ahs6676II	B09	50.798	TGCAGAGAATGAACAACGGATACAGTCCTGCATGAATATGTTGGTGGTAAGTACATGATGTTTTAGGTG	24:G>A
Ahs6676I	B09	58.202	TGCAGAGAATGAACAACGGATACAGTCCTGCATGAATATGTTGGTGGTAAGTACATGATGTTTTAGGTG
Ahs3807I	B09	70.562	TGCAGCTGCCACAGCAGCTGAAGAATCAAACCCAAAAGCAGAAGGTTTCCTCACCGGTGAGGAAGTGAC
Ahs3807II	B09	71.787	TGCAGCTGCCACAGCAGCTGAAGAATCAAACCCAAAAGCAGAAGGTTTCCTCACCGGTGAGGAAGTGAC	24:A>G
Ah6205	B09	77.006	TGCAGATGGATGAACTAGCATGCTTTGCTCCAGGGATGGTTGCTTTGGGATCATTTGGTTATGGCGAGA
Ah5488	B09	81.619	TGCAGTCAATACATAAATATGCATGTCAGTTACTCAAAAAGACGGTCTCATCTATCAGCAGTTATATAG
Ah5556	B09	86.718	TGCAGTGCCAGAGCCAAATTCTGTTGATATTGATGATGACATCACACTATTCATGGTGATGTGGTGCCT
Ahs5927I	B09	88.436	TGCAGATCATGGCAACATTAACATTTGATTCCTGATTAATAAATTCAAAGGCACGAGTTAATCCTCGCA
Ah5257	B09	89.209	TGCAGATGGGCACAGAGATTAAATGTGAATGCTTGGATATTTTATGTGATGTCCTTCATAAATTTGGGA
Ahs5766II	B09	91.573	TGCAGAACAAACCTCTCCTCGGGAACTATAATGGTGGTAACAGTACATTTCATGTCAGAAAAAGGTTTC	27:A>G
Ah5674	B09	94.273	TGCAGAAGCAGAACATCCACTTTATGATGTTGATTTAGCAATTATATTATGTGAAATGAATGCATTCAA
Ahs5968I	B09	99.97	TGCAGTATTTTTTAATGCATATACAATCAGAACAAGATATTGAAAGTTTGAAACAGTTAGTAATGAAAT
Ah5518	B09	100.774	TGCAGCCCCCAAAAGTATGTGTTTTCATCCCCTCAGCTTCTTAAATCTGTTTAGTTTTTTATTCACATT
Ah5628	B09	100.914	TGCAGTCAAAGACGCCGATGAAGTCATGGAGAGGCACATCGAGGACTCGCTCGCGATCCTCCCTCCTCT
Ah5074	B09	106.509	TGCAGAAATTTCACTGGAACCAACCATAGATCAACAGAAATAAGATTGAATAAAAAAGTTAACTTCTTG
Ah5635	B09	109.022	TGCAGCTTGGTTCGTGATACACCTTTGTCCTTTCTTCCACTGCGAGATCGGAAGAGCGGTTCAGCAGGA
Ahs5766I	B09	110.813	TGCAGAACAAACCTCTCCTCGGGAACTATAATGGTGGTAACAGTACATTTCATGTCAGAAAAAGGTTTC
Ahs3740II	B09	111.19	TGCAGATTTTCAGGGTTTGAATGAAACAAGATAATGCATAATTCCTTGAATTCACATCTTTTGCCGTGA	55:A>C
Ah6427	B09	112.545	TGCAGACCTCGAAATGGCATGCTTCCAATTGCGTTGGAAAGTACACATCCAGGGCTTTCCAGCAATATA
Ah5745	B09	113.712	TGCAGAACAATGACCGTGCGCATATGCATGGCCTTGTTTTACTTTGTCATCTTGCTTTGAATGTGGGCA
Ahs4856I	B09	115.11	TGCAGCTCTTACCTGAGAGAAATATGGATGTGCCTGACACCAAGGATAAATAAATTTTAAATTTAGTAG
Ah5505	B09	115.839	TGCAGGATTAGGATTAGCATCGATAGGAAGTTCTTGTTCTTCAACAATTTCATCAGCTGCTTGATCTGC
Ah5331	B09	117.935	TGCAGACCTCGCTAAGCTAATAGTATTCTTGAGAAACAGAAAAAAAAAGACGATATAATAAACCAAAGA
Ah5622	B09	119.479	TGCAGCTCAAATTTGTGTTTGCTAAGTCTCCATAAAGAAATTGGCTTACAACAAATATGTAAAACGAGG
Ah3119	B09	123.312	TGCAGATACTTAATAAGAAGTGGATCTGTTCTTTTTTAAATTTTCTAAATGGAATCCTATGTGAATGAA
Ah3720	B09	125.382	TGCAGCCAATGCAACCAAATAAGTTCCCTGGAATATATTGCTGGAATAAGAGTTCTGATAATCTAACTC
Ahs5770I	B09	129.401	TGCAGCCGCTGTCTCCTCTACGCCGTGTCTCTCTAGCCTCCTCGCACCAGGAGCCTTTGTCTTCCTCCA
Ah6143	B09	133.156	TGCAGAACCCAACTGTCTTCGAGAAAGTTAACCCAGAGAAACAATATAAAAGTTGGATGGCGAGAAAGG
Ah2964	B09	134.453	TGCAGCTCCTACTGTTGAACCAACCTTAATCCTCCATCCATTTCTCTGCAAGAATCCTGCCTCATTAAG
Ah6170	B09	138.284	TGCAGATGCTTTCTATCCAGTAAACCACTGGAAAATCCCTTAAGAGCATGAGGAGAGGGATTTGATCCA
Ahs3397I	B09	141.03	TGCAGCAAACTATAAGAGGCTTCTACAAGGGTTTGAGGTAATATTAAGGCTGAAAATTAACTATGGAAA
Ah5565	B09	146.501	TGCAGAGATTAATCTATCTACTTGTATAGTTAGCATTTATCACACTCATTGTGTTATCATTTACAGCTA
Ah5786	B09	150.127	TGCAGAAACATACATTGCAAAATAAACTAAAATGATATTTAGAATGTGAACTACACAATAAACGAGATG
Ah5685	B09	164.066	TGCAGCTGAATCGATCTAAATAACTTACATAACCTTAAAGTAAATAGAAAAAAAAGGTATAAACCATAT
Ahs5854II	B09	166.872	TGCAGCTTTGGGCACATTAAGAAAGCTCTCTGTCTCGTACCCTTGCGTGCCAAGACTGACATCCAAGAT	3:T>G
Ah6690	B09	168.88	TGCAGCTTGCCAATGGATTTTGGAAGAGTTCTTATGTCTGTGTTGCGAGATCGGAAGAGCGGTTCAGCA
Ahs4883I	B09	170.549	TGCAGTGAATGCAACGAAATCCGAAGGTGCTGATTTTCTTATATATGGTAGTGTTGATCCGAAAGATCT
Ahs3310I	B09	184.122	TGCAGCAATAGTTGCCACCCTTCTTGTGGCATTCCTTTGCATCCTAAAATTCCGGAAGCACAAGGTGGT
Ah2273	B09	188.579	TGCAGTGACACCAGAAGCTCAACAATGCAGAAATGTCTAGCAAAGATTTCTGAAGCAATACAAGGTTTC
Ahs5923I	B09	194.927	TGCAGTTTGACACATCTGGAGTCCCTGTCATAGTTACACTAACCAAGGTATCATACATACATTTCTCTT
Ahs5923II	B09	198.622	TGCAGTTTGACACATCTGGAGTCCCTGTCATAGTTACACTAACCAAGGTATCATACATACATTTCTCTT	22:C>T
Ahs5901I	B09	208.381	TGCAGAAAAAAAAATACAAATAAACAAAAAACAGTTAGTAATAGTGTAAATCTAGCATATCGAAATAAT
Ahs6669II	B09	220.053	TGCAGACAAGGAAGATTAGATGATGCCATGAAGTTACTTGGCAAGATAGAGAAAGAAGGTCTGGAATGC	42:A>G
Ahs6669I	B09	222.981	TGCAGACAAGGAAGATTAGATGATGCCATGAAGTTACTTGGCAAGATAGAGAAAGAAGGTCTGGAATGC
Ah5656	B09	237.459	TGCAGTCTCCTAGTCCTATTTTAGGCATGGTTCTTCAATTGTAAATAAATCTATCTAAATAAACAGCAA
Ah5639	B09	252.804	TGCAGCAGCATATTAGCAGCACCATAGTAGAGGAAAAATACAAGAGGCGGCAACAGCAACAGCGGCAGA
Ah6546	B09	255.553	TGCAGTATTCTTTTATCATTTTGATATTAAGATATTGGGTATTGGCCTGCCTGAATTTTAAAACTAGAA
Ahs5803I	B09	264.644	TGCAGGAGTTAGCATTGAAAGGCCGGTGTTACAGGTCACCCCTAGCCCCCTTTCTGGTCATTCAGCTAC
Ah5408	B09	268.179	TGCAGTCCTCTCATAGGTCTGAGAGGACTCCAGCACCACAACAGGGTCTGTCATCACTTCCTTGGTCAA
Ahs3883I	B09	277.554	TGCAGCCCCAGAGGCCCAGAGGAACAAAAAAACAGACATCAGAACTCATGTCAAAACTGAACACAAAAT
Ahs5920I	B09	288.304	TGCAGGAATCTGCAAATGGCAATTGGCATGTGCCGAGTGTAACTGGCGATGATCTTGATATACCAAGGA
Ah5375	B10	0	TGCAGCTTGAGCACACAGTTTTGCCATTCCATCTAGAGTCACAGCACGGTTACTCACACAGTTGAAGAT
Ahs3145I	B10	3.568	TGCAGATGTCTATTTCTCTTATCCTTTAAGGCCAGATGTGGAAATCTTACGCGGGTTAAATTTAAAACT
Ah5721	B10	4.372	TGCAGATGTGAATGTGATAGGACGGGAGATCGATAAAGAATTTATCATAGACCTCCTAATGCAGCAGAA
Ahs5821I	B10	15.556	TGCAGGTCTTTCAGATCACGAGATGGGTAAACAAGTACATGGTTATATATATCGACATGGTTTCCACTC
Ahs5826II	B10	16.78	TGCAGCCTACAGCTAAAAAATCTAATTGTAACAACCACAGCTTAAATTGGACGAAGTAGTAACTGAAAT	53:A>G
Ahs5885I	B10	21.253	TGCAGCTTCTTCTTCTTGGGTTGTTGTTTGAGTTTTGGAAGAGATAAATGAGCAATGAAGGATCTTATT
Ah4161	B10	26.849	TGCAGATTAGGTGGTGCTCTGGAATAAGGTTCAAGATGGCCTTTGAAACCGAGGACTCGTCGCGAATTA
Ah4768	B10	28.228	TGCAGTTTACTGAGGTGGAGATCTGATAAGGATATACCATAATGAGCATGCCTGGCTCCCTGCATGCCA
Ah4197	B10	31.829	TGCAGAACAATTCTCTGCACTGCAACTGAACTCAATTCTCTTCTTCTTCACTCCCTTGATCTCTGGTAC
Ah5520	B10	35.47	TGCAGCTTGGGCTGAAGTTGAGGTTGAAGTGGTTGATGACCACCGACGTCACATCTTCTCCATATCCCA
Ah5676	B10	44.343	TGCAGAGCAAGAAACAAAAACTCCATTTTGAGTTGCCCCAAATGAAGCTATGGCAATACTATCATTGTA
Ahs2827II	B10	48.675	TGCAGCTATGTCCATGTTGTAATCTCTCAGATTATTATTCAAGGCATCAGGATTATCTGTGACATTGAT	51:A>G
Ahs2827I	B10	52.817	TGCAGCTATGTCCATGTTGTAATCTCTCAGATTATTATTCAAGGCATCAGGATTATCTGTGACATTGAT
Ahs4726I	B10	62.651	TGCAGGACTGAAGGTGAAGATTCTGCTTTTACAAGCTATTGTCTCGGTTTCCATGGTTTAATTCTTATT
Ah4231	B10	63.799	TGCAGTAAGATTCTGTCTTAGTTTCTACTTTGAGTCCTTTCTCCATCTGGGGATGTTCAGTTCAAGCTT
Ah5543	B10	65.376	TGCAGAGGTGGTTATTTCTTCTTTACGGTTGGGAGAGGACCATGAAAGGTGAATGGCATGCCTTTTTTT
Ah4224	B10	71.216	TGCAGATATTTTATTCAATGGAGAAAATCCATGGTATGAAACCAAATGCAGAACAGTATGCTTGTGTGG
Ah6139	B10	73.468	TGCAGGAATAAGCTCTCTTGTTAAAGGCGAAATGCAGCAATAGTTCAAAGAATCGTAACTAATGGTGCG
Ah5742	B10	79.7	TGCAGGAGTTCAAAACGGAAGTTCAGCTAATTGCAAAACTTCAGCATCGCAACCTCGTAAAGCTTCTTG
Ah6127	B10	83.058	TGCAGAAGAGTATTTGGATTTATCCAAACAGGCGGTCAAATATTGTGGTGGTCTTCCATTGGCACTTGA
Ah5096	B10	87.442	TGCAGGCTAGCCTGTAGACTGCTGCTTTTATCGCTCTGGTATAGGATATTTTCGGAAACCGAGAGACCC
PM675	B10	93.371	FORWARD:AATACCCTTCCCCAATCACC; REVERSE:TGCTTCTGCTCGATGTTCTG
Ah2700	B10	94.195	TGCAGGGACTCTTTGATCGGCATCATTATTACATTGATTGCAATTATGAGGAATAATTGTACTTTCTCT
Ah4837	B10	100.712	TGCAGGTGTTCATGAATTAGGAGCAAAAGTTCCCTGCATAAGAAAAACATATCAGTGACATCAGAAGGG
Ah2453	B10	102.726	TGCAGTGATTTATGCCTTATGTTATTATTTCTTAAATTCATAAATAGCTTGAAAAGTTCATGAATTTAT
Ah6333	B10	108.29	TGCAGCTGTAGAATTGCTTGGGCTAAATGTTTACAGCATTGTCCTCAGTGGACTGTACTTGACATGTGG
Ah5503	B10	113.035	TGCAGATTTGCATTATGGTTTGTAATGTCAATTTGTCGAAGCAGCATTGTCTCGCGTTGTTCGCTCACT
Ah2687	B10	114.576	TGCAGTGCTAAAATTTAGTGGAAAACCTACAGAGGATATTGTTCGCGAAAAGGAGAGAACTCTGCGAGA
Ah5365	B10	117.177	TGCAGCTTATAGGTAGCACATAATCTCAAAATCTCAAATATAATGGAATGGTTAATTAAGCATGCATCA
Ah5526	B10	117.855	TGCAGGCAGCTCAGCTTCGTCCTCCATTTGCACCGCGGGGACTGCCTCTTCCTTCTGCCGCTGCTACTG
Ah2819	B10	120.764	TGCAGTAGTAGTTTGGCTTTATCGATTGCATTGTTCAGCAAACACAGAGACTCTATTCCTGACGAGCTT
Ahs2819I	B10	121.116	TGCAGTAGTAGTTTGGCTTTATCGATTGCATTGTTCAGCAAACACAGAGACTCTATTCCTGACGAGCTT
Ahs2888I	B10	127.413	TGCAGTAATTATTTAACGACTATTATTTTGATTGAATGCAGGCGTAACAGCACCCACATGAGTGAAGCT
Ahs2938I	B10	128.326	TGCAGAGCACGAAGCGGCTTTTCCTCCAGAAGCAGACAACTGCAACGGGATCTTCATCTCCTATGACCT
Ah6277	B10	133.561	TGCAGAAAGTTTTTTCTAATTATACTTTTGTTTCTTCACCGTTGACGCCTCCTCTTTTCTTTTAAATGA
Ah2490	B10	135.295	TGCAGAAGTTCCAGTGATGGTTCCGGCAGCCACAACAGCTTCTCCAGCAGCCCTACATGACAGCAGACA
Ah4731	B10	137.749	TGCAGGCATTCAGAATATGAACAAAAGTAGCTTACATTATGCAAAAGTTATAGACCGATAATACATGAT
Ah3988	B10	139.836	TGCAGAAAATAAAGCAATAACTTAGTTAATAAAAACTCTAAACTCATTCGAAGCCATATATCTAGAACA
Ah6265	B10	141.941	TGCAGTAAATGAGAAACCTATTGATGTGTTGCGAAAAATGTGTGGGAATGATAGATGTGCTGATTGCGG
Ahs5861I	B10	143.349	TGCAGCACTAGCAGCAACCCAAGTTGCTTTTGTCCTACAGTCTGGGCAGCACAGGGGGCTACAATTTGC
Ah2465	B10	148.612	TGCAGAGAGTTGTTGGGTTTTTTCTGCGGTGGCATCAGTTGAAGGAATTATCAAAATCCAAACGGAAAA
Ahs5763II	B10	151.675	TGCAGATAGCTTTCACCTTCTTGGTATATCCTTCCTTGATCCTAGCATATATGGGACAAGCTGCATATC	13:C>T
Ahs5935I	B10	152.897	TGCAGAGGCCATTTGTGGAGTTGAACGCCAGTTTTTGTGCCAGTTTGGGCATTCAACTCCAGCTTTTGA
Ahs5763I	B10	154.66	TGCAGATAGCTTTCACCTTCTTGGTATATCCTTCCTTGATCCTAGCATATATGGGACAAGCTGCATATC
TC3E05	B10	169.63	FORWARD:CACCACTTGAGTTGGTGAGG; REVERSE:CTTCTTCTTCTCCCGCAATG
Ah5736	B10	176.593	TGCAGCAATCTCGCCTAAACTCAAATTATGGTGAACTCTACAGGAACTTAGTAAGGCTCCCCAGATGCA
