# Supplementary material for: Molecular Mapping of Oil Content and Fatty Acids Using Dense Genetic Maps in Groundnut (Arachis hypogaea L.)
Source: Front Plant Sci. 2017 May 22;8:794. doi: 10.3389/fpls.2017.00794 (PMC5438992; doi:10.3389/fpls.2017.00794)
Supplement: Supplementary file 4 [file Table_2.XLSX]

## Sheet: Sheet1
Supplementary Table 2 : Details of the genetic map of F2 population (ICGV 06420 × SunOleic 95R) with information on mapped markers, linkage group, position and sequences.
Marker name	Linkage group	Position	Sequence	SNP
Ahs2803I	A01	0	TGCAGCAGGCCGTAGAACAGCTCGCCCTCGTTGGGCACCTTGCCATGGTTGCCGAGGTTGCGAGATCGG
Ahs3312I	A01	3.91	TGCAGCACCCGGTGTTCAACACCCACCACAGCGAGCACGAACTGCTGCGAGATCGGAAGAGCGGTTCAG
Ahs2818II	A01	5.681	TGCAGGGCCTGGACAAGGCCGAGACCGCGGCCAAGCACGGCGAGGACCAGGTCAAGATCTGGCGAGATC	46:C>G
Ahs3316II	A01	7.291	TGCAGCTCGTCCATCTTGGACTTGACCGCCTCGGACACGCTCAGCGAGATCGGAAGAGCGGTTCAGCAG	19:A>C
Ahs3406I	A01	9.02	TGCAGCAACTGCTCGGCAACCTGCTGGAAAACACGCTGCGAGATCGGAAGAGCGGTTCAGCAGGAATGC
Ahs2768I	A01	11.088	TGCAGATCGTCAACGACGACATGCCGTTCCTGGTCGATTCGGTGAGCATGGCGAGATCGGAAGAGCGGT
Ahs3257II	A01	11.806	TGCAGGCCTTCGTCGCCAAGTACATGCCGGTGCTGGCCGAGCGAGATCGGAAGAGCGGTTCAGCAGGAA	7:C>G
Ahs2924II	A01	12.379	TGCAGACATCGCTGGGACAGCATCTGGTCATGACGCCGCAGTTGCGTCAGGCGATCAAGCTGTTGCAGA	22:T>C
Ahs3391I	A01	12.962	TGCAGCGGCACGATCAGGTTCAACAGGCCGGTCATGAACGGCATGGCCATGAAGAAGATCATGATCACG
Ahs3400II	A01	13.557	TGCAGACCTTCTGGGAAAGCCACGATCCGACCCAGGGCATGCGAGATCGGAAGAGCGGTTCAGCAGGAA	25:T>C
Ahs2962I	A01	13.987	TGCAGTGGCTGGAGCCGTCGATGACCGAGGGCAAGAAACTGCCCTTCATGTTCAGCCAGTCGCAGGCGA
Ahs3134II	A01	14.913	TGCAGCAGCCGTTCGGCCGCCGACAGCAGCACTTCCTCCCAGAACCCGATCATGGTCTTGCGAGATCGG	31:C>G
Ahs3163I	A01	14.947	TGCAGCCGCAGGAGAACATCGAACTGGGGCTGATGAGCAGCCTGGCCGGCCCGGAATGGGGCGAGATCG
Ahs3215II	A01	16.324	TGCAGCCGGGCGACCGCTTCAGCGTGGTCATGGACGAGACCTGGCGAGATCGGAAGAGCGGTTCAGCAG	28:C>G
Ahs3121II	A01	16.823	TGCAGCATCTGCGTGGCGGTGATCACCACTTTGTTCTGCGAGATCGGAAGAGCGGTTCAGCAGGAATGC	29:T>C
Ahs3356II	A01	16.912	TGCAGATGCACGCTGACCTGCGGATAGGCCTGCTTGATCTGCGAGATCGGAAGAGCGGTTCAGCAGGAA	5:A>G
Ahs3312II	A01	18.16	TGCAGCACCCGGTGTTCAACACCCACCACAGCGAGCACGAACTGCTGCGAGATCGGAAGAGCGGTTCAG	7:C>T
Ahs3058II	A01	18.203	TGCAGCGGGATGTTGGTCTTGATGCCGTCCACCACCATCTCGCTCAGCGAGATCGGAAGAGCGGTTCAG	23:G>C
Ahs2927I	A01	19.008	TGCAGGCCGCACAGGTAGTGCAGGTTCTCCAGGGTGCTCAGGTCCGCCTTCAGCGAGATCGGAAGAGCG
Ahs2932I	A01	19.846	TGCAGGACCAGCACGTGGACTACAGCTGGGAGCTGCTGATGCGAGATCGGAAGAGCGGTTCAGCAGGAA
Ahs3224II	A01	20.147	TGCAGCAGGTCCCACAGGTTGCTCCAGTCCTGCTGCCACATGTTGCCGAGCAGATGCGAGATCGGAAGA	53:A>G
Ahs3134I	A01	20.493	TGCAGCAGCCGTTCGGCCGCCGACAGCAGCACTTCCTCCCAGAACCCGATCATGGTCTTGCGAGATCGG
Ahs2939I	A01	20.945	TGCAGGTGATCGAAGACGGAATCTATCTGGATGGCACGTTCGGGCGTGGCGGACACGCGAGATCGGAAG
Ahs3121I	A01	21.291	TGCAGCATCTGCGTGGCGGTGATCACCACTTTGTTCTGCGAGATCGGAAGAGCGGTTCAGCAGGAATGC
Ahs2932II	A01	22.055	TGCAGGACCAGCACGTGGACTACAGCTGGGAGCTGCTGATGCGAGATCGGAAGAGCGGTTCAGCAGGAA	31:G>A
Ahs3215I	A01	22.351	TGCAGCCGGGCGACCGCTTCAGCGTGGTCATGGACGAGACCTGGCGAGATCGGAAGAGCGGTTCAGCAG
Ahs3459I	A01	22.358	TGCAGCGATTCGGAGAAGGTGCGGCCCATCGCCATCACCTCGCCCACCGACTTCATCTGCGTGGTCAGG
Ahs3058I	A01	22.956	TGCAGCGGGATGTTGGTCTTGATGCCGTCCACCACCATCTCGCTCAGCGAGATCGGAAGAGCGGTTCAG
Ahs2926I	A01	24.084	TGCAGAAGCAGGGCGTGTGGATCTACGGCCTGGTCGGCGAGGCCGAGACCTCGCTGTACGCGAGATCGG
Ahs3391II	A01	24.302	TGCAGCGGCACGATCAGGTTCAACAGGCCGGTCATGAACGGCATGGCCATGAAGAAGATCATGATCACG	22:A>G
Ahs2962II	A01	24.744	TGCAGTGGCTGGAGCCGTCGATGACCGAGGGCAAGAAACTGCCCTTCATGTTCAGCCAGTCGCAGGCGA	35:A>C
Ahs2980I	A01	25.365	TGCAGCGTGGTGCGGATGTCGTTGAACTGGATTTCCTGCGAGATCGGAAGAGCGGTTCAGCAGGAATGC
Ahs3430I	A01	25.671	TGCAGGGCCAGCAGATGCAGATGCCCGACTGGTTCAGCGAGATCGGAAGAGCGGTTCAGCAGGAATGCC
Ahs2828I	A01	25.901	TGCAGGAGAAGTTCGGCGACTGGCTGTACTACCGCATTCTCACCGGCAACCAGCTGACCAACCGCGTGC
Ahs2944I	A01	26.213	TGCAGGTCGGTGGTCATTGTTCGAGATCCCGCACAGCCCGTGCCGATTCGACCGGATTATCGCGAGATC
Ahs3316I	A01	26.506	TGCAGCTCGTCCATCTTGGACTTGACCGCCTCGGACACGCTCAGCGAGATCGGAAGAGCGGTTCAGCAG
Ahs2960I	A01	27.279	TGCAGATCGCGTGAGACAACACGACAGTGCCGCAAGTTGCAGGCCGTGTCACCTGTTCCTGAACCAGAC
Ahs3406II	A01	27.501	TGCAGCAACTGCTCGGCAACCTGCTGGAAAACACGCTGCGAGATCGGAAGAGCGGTTCAGCAGGAATGC	28:A>G
Ahs3400I	A01	27.884	TGCAGACCTTCTGGGAAAGCCACGATCCGACCCAGGGCATGCGAGATCGGAAGAGCGGTTCAGCAGGAA
Ahs3224I	A01	27.996	TGCAGCAGGTCCCACAGGTTGCTCCAGTCCTGCTGCCACATGTTGCCGAGCAGATGCGAGATCGGAAGA
Ahs2927II	A01	28.898	TGCAGGCCGCACAGGTAGTGCAGGTTCTCCAGGGTGCTCAGGTCCGCCTTCAGCGAGATCGGAAGAGCG	44:C>G
Ahs2779I	A01	29.63	TGCAGCAGGGTGATGCCGCTGGCCAGCACGAACAGCGAGATCGGAAGAGCGGTTCAGCAGGAATGCCGA
Ahs3287II	A01	29.675	TGCAGGAACAGGTACATCACCAGGAACACCAGCACCACCGCCTCGATCAGCGTGCGAGATCGGAAGAGC	26:C>T
Ahs3196I	A01	30.379	TGCAGAGCAAGGGCTACAAGTGCCTGCCGTCGCAGGCCAACTGCTTCATGGTCGACGTCAAGCGAGATC
Ahs3196II	A01	30.482	TGCAGAGCAAGGGCTACAAGTGCCTGCCGTCGCAGGCCAACTGCTTCATGGTCGACGTCAAGCGAGATC	4:C>T
Ahs3024I	A01	31.854	TGCAGCCGGTGGATTCGGGCGAGGTCAACGACTACCTGCGAGATCGGAAGAGCGGTTCAGCAGGAATGC
Ahs3401II	A01	32.522	TGCAGCCGGGGCAATGGACCGACGACACCTCGATGGCGAGATCGGAAGAGCGGTTCAGCAGGAATGCCG	13:A>G
Ahs2924I	A01	33.85	TGCAGACATCGCTGGGACAGCATCTGGTCATGACGCCGCAGTTGCGTCAGGCGATCAAGCTGTTGCAGA
Ahs3446II	A01	34.81	TGCAGCTTGATGTAACCGACTACTTTCTTTGCCATTTTAGTGTCTCCGGGTGCTAGCGAGATCGGAAGA	2:T>G
Ahs3433I	A01	34.854	TGCAGGAGGTCTACGGCAACGTCAAGGACTACCTGGAGCGAGATCGGAAGAGCGGTTCAGCAGGAATGC
Ahs3220I	A01	36.431	TGCAGGTGCTGCTGAACAACGCCGCCGACGCCGGCGAACGCGAGATCGGAAGAGCGGTTCAGCAGGAAT
Ahs3048II	A01	40.747	TGCAGAACGCCAACGCCAGCCGCATCTTCCAGACCCTGGGCGAGATCGGAAGAGCGGTTCAGCAGGAAT
Ahs2949I	A02	0	TGCAGATTCGACGCAAGCAGCCCGCCGTACGGAACCAGCATTGTGTTGAGCGAGATCGGAAGAGCGGTT
Ah6174	A02	6.201	TGCAGCTAATTGAGAGATAATTCTAAAATGAGCAGCACATTGCATTTACTGCTTATAAGAAGGTTGTGC
Ahs3339I	A02	10.981	TGCAGCTTCGTGTGCGTGCTGATCGCCATCATGCTTCTCGTCGCGATCTTCAAGCGAGATCGGAAGAGC
Ahs2823II	A02	12.724	TGCAGAGCTTCCCGGTGTCGACCTGGGTGGTCTGCACGCTGTTGGCCAGCATAGGCATTTATTGCGAGA	52:A>C
Ahs2823I	A02	13.324	TGCAGAGCTTCCCGGTGTCGACCTGGGTGGTCTGCACGCTGTTGGCCAGCATAGGCATTTATTGCGAGA
Ahs3072I	A02	22.704	TGCAGGTCGCGATCCGGTGAGCCCGTGGGGCACGCCTGCTAAGGGTTATCGCACCCGCAGCAACAAGCG
Ahs2858I	A02	25.69	TGCAGTTCTTCGGTACGGGTCTGGGTATCGCGGCGTTCCGCTTCGAGCGAGATCGGAAGAGCGGTTCAG
Ahs3052I	A02	26.489	TGCAGATCTCGGACTATGGTTACGTCCTCGAAACCGGGGAACTAGCGAGATCGGAAGAGCGGTTCAGCA
Ahs3032I	A02	26.831	TGCAGAACTTAGCTGCAACACTGAATGGCCTGAAAGTTTTGGCCGCAATGACATGCAGCAGGTTGTCGT
Ahs3114II	A02	27.72	TGCAGGATGCTGGTGGAATCACGCTTGCCCGTTGACAAGATTGCGAGATCGGAAGAGCGGTTCAGCAGG	32:T>C
Ahs3160II	A02	27.856	TGCAGAAAGCCCGGATTTTTCACTGCCGCCGTGCCGATGATCACATATTCGAGACCGTCGTCGAGATAG
Ahs2893I	A02	28.144	TGCAGTTGTGGCACGCGTCGCGAATGATCTTTTCGCACCACCCGGTCTACGGCATCGGCAAAGGTCACC
Ahs3160I	A02	28.709	TGCAGAAAGCCCGGATTTTTCACTGCCGCCGTGCCGATGATCACATATTCGAGACCGTCGTCGAGATAG
Ahs2895I	A02	29.649	TGCAGATGTACCAGCAATGCCAGCACTTGCTGCTGGATGGAAACGTCGAGCGAGATCGGAAGAGCGGTT
Ahs2804I	A02	29.745	TGCAGCAGTTATCCATCACAAATGAATCTAAGGCCGAACTGAAAAACAAGTGTCAAAAATAACTAAATG
Ahs3155I	A02	30.086	TGCAGTCGAGCTGCTGTTCAAGGTGGAAGTCAATTCCGTCAACGTGCTGGTCTCGAAGGGCAAAGCCAA
Ahs2893II	A02	30.116	TGCAGTTGTGGCACGCGTCGCGAATGATCTTTTCGCACCACCCGGTCTACGGCATCGGCAAAGGTCACC
Ahs3251I	A02	31.955	TGCAGCACCTGCGACGGTTTGTCGGTTTCTTCCTTGATCTTGCCCTCGAACGCATCGCGAGATCGGAAG
Ah3019	A02	32.037	TGCAGACATACCATTAATTGTTTAAATGCAATTCTTCAGCTGATCTCCAGCTCCTTGAAAGAAACAATA
Ahs3114I	A02	35.058	TGCAGGATGCTGGTGGAATCACGCTTGCCCGTTGACAAGATTGCGAGATCGGAAGAGCGGTTCAGCAGG
Ahs3294II	A02	35.432	TGCAGGCGATCCGCTACCGGCACGTGCTCAACACCTCGCGAGATCGGAAGAGCGGTTCAGCAGGAATGC	22:C>T
Ahs2798I	A02	35.887	TGCAGCATTCTCTACATCAGCCACAAGCTCGACGAAATTCAGGAACTGTGCGACACCGCCACCGTGATG
Ahs3450I	A02	36.344	TGCAGCTTCGCATACCCGATGTTGACGCGATCCAGATACGAAAGCACGTAGACCAGAAACAGGAACGGC
Ahs3168I	A02	37.056	TGCAGCGTCTTGGCACCGACTACGTGGACCTCTATCAACTTCACTCCGACGATGCGAACACCCCGCTCG
Ahs3269I	A02	38.52	TGCAGTTGTCCGGCGTCGGCACGCTGATAACCGCAATCAACTTCTTCGTGACCATCGTGCGAGATCGGA
Ahs2798II	A02	38.66	TGCAGCATTCTCTACATCAGCCACAAGCTCGACGAAATTCAGGAACTGTGCGACACCGCCACCGTGATG
Ahs3148I	A02	41.53	TGCAGCCCCTTGCCTGCGACGGTGTTCACGTCTTCATGCAGCACACCGCCTTCCAGCAGATTGCGAGAT
Ahs3425I	A02	46.178	TGCAGCAGGTATCGGTGACACTCGAACTGAACGAACAATCGACCAATGCGAGATCGGAAGAGCGGTTCA
Ahs5408I	A02	46.32	TGCAGTCCTCTCATAGGTCTGAGAGGACTCCAGCACCACAACAGGGTCTGTCATCACTTCCTTGGTCAA
Ahs3438I	A02	46.64	TGCAGTTGCATGACATCGTGTTCACGAAGGGCAACATTGCGAGATCGGAAGAGCGGTTCAGCAGGAATG
Ahs2793II	A02	46.943	TGCAGTTCGTGAGCCCGACGCAGATCGTCTCACGCGTGAAGGAGCACAAGCACTGAAGCGAGATCGGAA	46:C>G
Ahs3362I	A02	47.257	TGCAGCCGGCCAAAGAAGGAGAACCGTCATGACGCTGAGCGAGATCGGAAGAGCGGTTCAGCAGGAATG
Ahs3244II	A02	49.479	TGCAGTACTTGCTGCAACCTTCCATGATTGAGACGAACGCGAGATCGGAAGAGCGGTTCAGCAGGAATG	28:T>C
Ahs2870I	A02	51.129	TGCAGAATGATGCTGTCGTTAGCGGTCCATTTGACGAGCTTGTACGCGAGATCGGAAGAGCGGTTCAGC
Ahs3373I	A02	51.57	TGCAGGCTCTCGTTTCCGATAACCCGATGCAGGTCGAAAAGCTCAAGCAGATCGCTACGATTCAGGAGC
Ahs3354I	A02	51.638	TGCAGATCACCAATCGCCGAGTGGTTTTACCTGAGGCAACCAAAAAGTCGCTCGAAGCGAGATCGGAAG
Ahs2841II	A02	53.225	TGCAGCCGTCAGGCAGTGCCTCACCATCAGATCGCCCAGCGACGATTTGCCATTCTGCAAAATGGACTT	22:A>G
Ahs3313II	A02	55.385	TGCAGGCGTTCTTGCAGGCCCATTCGCTCACCTATCGCGTGATCGAGGGCGAGATCGGAAGAGCGGTTC	1:C>T
Ahs3181I	A02	56.285	TGCAGTGGGAAAACGTGCTCGCCGTACAGGTCCTGATGCAGGCAGTTGTAGTCGTCAGTTGCGTATTGG
Ahs3313I	A02	56.507	TGCAGGCGTTCTTGCAGGCCCATTCGCTCACCTATCGCGTGATCGAGGGCGAGATCGGAAGAGCGGTTC
Ahs2993I	A02	60.342	TGCAGTTGCTGGAATGTGGGACGGTCGCCCGCCTTCAGCGAGATCGGAAGAGCGGTTCAGCAGGAATGC
Ahs2837I	A02	63.268	TGCAGGTGTTCTGCAATCTCCGTTTCGCTCGCCGAGCGTCCCAGGTTTTGCTCCACCTTGTGCACGGCC
Ahs2949II	A02	68.451	TGCAGATTCGACGCAAGCAGCCCGCCGTACGGAACCAGCATTGTGTTGAGCGAGATCGGAAGAGCGGTT	23:G>A
Ahs3031I	A03	0	TGCAGGCTAAGATTCTTGGAAATCAGTAACGTACATACGCGAGATCGGAAGAGCGGTTCAGCAGGAATG
Ahs3039II	A03	2.643	TGCAGATATCGGGTCTGGGCACATTGCTGACCGGCATCAACTTCTTCGTGACGATCATGCGAGATCGGA	22:A>C
Ahs2825II	A03	9.602	TGCAGAGCATGACCCGCGACCTGTCCAACGGCCGCCACATGCGAGATCGGAAGAGCGGTTCAGCAGGAA	12:C>A
Ahs3165I	A03	10.747	TGCAGGAATTCCGGATGGGTGTGCTGGATGTCGTCGACATACAGCATGGTGTTGTTGCCCATCTCCAGC
Ahs2948I	A03	20.143	TGCAGGACATGATCAAGGACCTCAACCGCGACGAGATCCTCAGCGAGATCGGAAGAGCGGTTCAGCAGG
Ahs3154I	A03	23.475	TGCAGGGTGCTGATCAGGTAGTCGGAGATGTCGACGTTGTCCAGCCGGTCAGTGCTGTCGTACAGCGAG
Ahs3415III	A03	26.633	TGCAGTCGCCGGAAGACCGCAAGAAGCTCGACGGCCTGTACGAATGCATCCTGTGCGAGATCGGAAGAG	37:G>T
Ahs3065I	A03	28.538	TGCAGGCGGAAGGTGGTGATTTCCAGGGCTTCGCTGTGCGAGATCGGAAGAGCGGTTCAGCAGGAATGC
Ahs3222I	A03	29.849	TGCAGTTCGTGCTCGAACGCGGCCTGGGCCTGGACGTGGGCCAGGAAATGCAGCGAGATCGGAAGAGCG
Ahs3401I	A03	30.274	TGCAGCCGGGGCAATGGACCGACGACACCTCGATGGCGAGATCGGAAGAGCGGTTCAGCAGGAATGCCG
Ahs3062II	A03	30.653	TGCAGGTCGTTGTCGGCGAAATGGTCGGCCACGCCGGAGATGCGAGATCGGAAGAGCGGTTCAGCAGGA	32:G>C
Ahs3408I	A03	30.666	TGCAGCGTGGGTCCGCCGGTGAAGGACAGATACAGGTCGTAGCGAGATCGGAAGAGCGGTTCAGCAGGA
Ahs2807I	A03	31.198	TGCAGGAACAGGTACATCACCAGCACCACCAGCACGATCGCTTCGAGCAGGGTCTTGACCACCTCCTCG
Ahs3415II	A03	31.361	TGCAGTCGCCGGAAGACCGCAAGAAGCTCGACGGCCTGTACGAATGCATCCTGTGCGAGATCGGAAGAG
Ahs2946I	A03	32.675	TGCAGATCACCGACCTGGACCCGCTGCCGTACAACCTGCTGTTCGAGCGAGATCGGAAGAGCGGTTCAG
Ahs3302I	A03	32.894	TGCAGCAGTCGTTGATCCCGGCCGCGTTGCAGGAATCGGCATTCGCGACCAAGCAGGAAACCGAGCGAG
Ahs2795I	A03	33.019	TGCAGACTGGCCTGGGCGAAGCTGCGGATCGACACCGGCACCGGGCCGATCGCGAAATGCGAGATCGGA
Ahs2817I	A03	33.629	TGCAGTTCGGCATCCCCAGCTTCAAGCTCGACAAGAGCGTGATCGGCAAGCGAGATCGGAAGAGCGGTT
Ahs3039I	A03	33.733	TGCAGATATCGGGTCTGGGCACATTGCTGACCGGCATCAACTTCTTCGTGACGATCATGCGAGATCGGA
Ahs2951I	A03	33.895	TGCAGTTTTTGGCTTTAGGAAGAAACTGAGTAACACTCTTGGAATCACAAGTAACAATCAGCTTTCTTT
Ahs2762II	A03	34.461	TGCAGCAGGTCCATGCCGCCGGCGACCAGCAGCTCGAGCATGTTGTCCAGGCTCTGCGAATCGGAGCCG	7:G>A
Ahs2762I	A03	34.832	TGCAGCAGGTCCATGCCGCCGGCGACCAGCAGCTCGAGCATGTTGTCCAGGCTCTGCGAATCGGAGCCG
Ahs3294I	A03	35.633	TGCAGGCGATCCGCTACCGGCACGTGCTCAACACCTCGCGAGATCGGAAGAGCGGTTCAGCAGGAATGC
Ahs3213I	A03	36.49	TGCAGGCCTACGTCACCGCGGGCTACTACTATTTCAAGGACGACATGCAGCGAGATCGGAAGAGCGGTT
Ahs3149I	A03	36.813	TGCAGTCCGGGATGTTCTTCACCCGGCCTCGTTCGTCGTAACTCCATGCGTGGTAAGGGCACACCAAAG
Ahs3149II	A03	38.516	TGCAGTCCGGGATGTTCTTCACCCGGCCTCGTTCGTCGTAACTCCATGCGTGGTAAGGGCACACCAAAG
Ahs3279I	A03	38.585	TGCAGTTCGCTGACCCCGGCCGGGGCCAGTTCCTTGAGCAGGTCCAGGAAGTTGCGAGATCGGAAGAGC
Ahs2861I	A03	38.977	TGCAGCTTCTCGCGGTCGTAGTCCGAGGAGGTCTCTTCGATCTGCGAGATCGGAAGAGCGGTTCAGCAG
Ahs3243I	A03	40.669	TGCAGGGTGTTGGCCACGGTCTGGGTGCTGATGCAGTGCGAGATCGGAAGAGCGGTTCAGCAGGAATGC
Ahs3315I	A03	40.71	TGCAGGCCGAGGATGCCCATCGCGGTGCGGTACAGCTCTTCCTCGTTGGACTGGAACAGTTCCTCGCGA
Ahs3213II	A03	40.716	TGCAGGCCTACGTCACCGCGGGCTACTACTATTTCAAGGACGACATGCAGCGAGATCGGAAGAGCGGTT
Ahs3353I	A03	40.909	TGCAGCACGCTGCCTGAACTTTGCCACGCGTTGTGAATTGCAAAAACGCAAGAGGCGAAATTCTACGCG
Ahs3079I	A03	43.801	TGCAGAGCGACGCCTTCCGCATCCTCTACATCCATGTGCCCAGCGAGATCGGAAGAGCGGTTCAGCAGG
Ahs3062I	A03	45.06	TGCAGGTCGTTGTCGGCGAAATGGTCGGCCACGCCGGAGATGCGAGATCGGAAGAGCGGTTCAGCAGGA
Ahs2828II	A03	45.556	TGCAGGAGAAGTTCGGCGACTGGCTGTACTACCGCATTCTCACCGGCAACCAGCTGACCAACCGCGTGC	37:T>C
Ahs2994II	A03	46.694	TGCAGCGGGATCATCCAGTTGGCCAGGCCGACGAAGGCCGGCATCACCCCGCCGAAGATCATCACCAGC
Ahs3054I	A03	47.708	TGCAGGACCCGAACCTGAGCTTCGACAGCAACAAGGACAGCGAGATCGGAAGAGCGGTTCAGCAGGAAT
Ahs3185I	A03	48.574	TGCAGGCCAACCTGCACAAGCAGGTGGACCAGGGACGCGTGGTCCACGACTTCAGCTACGGCATCGAGC
Ahs2818I	A03	48.827	TGCAGGGCCTGGACAAGGCCGAGACCGCGGCCAAGCACGGCGAGGACCAGGTCAAGATCTGGCGAGATC
Ahs3102I	A03	50.631	TGCAGGTAGTCGATTTCGAACTGGGCAGCAATGGTCATGACAGCGGCACTCTCGACAACAAGTTTCAAA
Ahs3257I	A03	52.553	TGCAGGCCTTCGTCGCCAAGTACATGCCGGTGCTGGCCGAGCGAGATCGGAAGAGCGGTTCAGCAGGAA
Ahs2935I	A03	54.467	TGCAGGCCGATGTTGATGATGATCAGCTCCATCAGTCCGCGTGCGTTCATCAGCGAGATCGGAAGAGCG
Ahs3035III	A03	56.178	TGCAGCAGCTTCTGGATGATGTTTTCCACGTCCTCGCCGACATAGCCGGCTTCGGTCAGCGTGGTCGCA	41:A>G
Ahs2939II	A03	56.726	TGCAGGTGATCGAAGACGGAATCTATCTGGATGGCACGTTCGGGCGTGGCGGACACGCGAGATCGGAAG	14:G>A
Ahs3179I	A03	57.058	TGCAGGATGGCAGCCTCGTCACCCTCAATACCGACAGCGAGATCGGAAGAGCGGTTCAGCAGGAATGCC
Ahs2926II	A03	59.512	TGCAGAAGCAGGGCGTGTGGATCTACGGCCTGGTCGGCGAGGCCGAGACCTCGCTGTACGCGAGATCGG	33:T>C
Ahs2873I	A03	59.79	TGCAGTTCAACAGCGAGTTCGACGATACCGACGCCGCCAACGACCCTACCTGAGTTTTCGAAGACCCCT
Ahs3229I	A03	60.699	TGCAGGTAGCGGATCAGGTAGCTCCAGATGCCGACCTGGGCGAGATCGGAAGAGCGGTTCAGCAGGAAT
Ahs2768II	A03	64.195	TGCAGATCGTCAACGACGACATGCCGTTCCTGGTCGATTCGGTGAGCATGGCGAGATCGGAAGAGCGGT	34:C>G
Ahs3128I	A03	64.613	TGCAGGCCGGCAAGGTCGATGCGTTCGAGGCGATGGTCGCCAACTTCCAGGCCACCAGCCAGCGAGATC
Ahs2980II	A03	66.674	TGCAGCGTGGTGCGGATGTCGTTGAACTGGATTTCCTGCGAGATCGGAAGAGCGGTTCAGCAGGAATGC	32:T>C
Ahs3446I	A03	69.668	TGCAGCTTGATGTAACCGACTACTTTCTTTGCCATTTTAGTGTCTCCGGGTGCTAGCGAGATCGGAAGA
Ahs2847I	A03	71.336	TGCAGGCCCAGCACATGCATGGGGAAGAAGCAGACGTTGAAACCGACGAAGAACAGCCAGAAATTCCAG
Ahs2803II	A03	72.841	TGCAGCAGGCCGTAGAACAGCTCGCCCTCGTTGGGCACCTTGCCATGGTTGCCGAGGTTGCGAGATCGG	44:A>G
Ahs3220II	A03	73.479	TGCAGGTGCTGCTGAACAACGCCGCCGACGCCGGCGAACGCGAGATCGGAAGAGCGGTTCAGCAGGAAT	28:C>T
Ahs2779II	A03	81.157	TGCAGCAGGGTGATGCCGCTGGCCAGCACGAACAGCGAGATCGGAAGAGCGGTTCAGCAGGAATGCCGA	7:G>A
Ahs3035I	A03	88.578	TGCAGCAGCTTCTGGATGATGTTTTCCACGTCCTCGCCGACATAGCCGGCTTCGGTCAGCGTGGTCGCA
Ahs3204I	A04	0	TGCAGTTGTTGCAGGAAGGGCGTCATCTGCTGCTGGCGGCCAATGACCTAGAGCAGCGAGATCGGAAGA
Ahs2900II	A04	0.794	TGCAGGTGGTCGAAGCCTGTGTGCTGCCCGACCCGCCCAAGGACAACAAGGGCGAGATCGGAAGAGCGG	13:A>G
Ahs3396I	A04	1.595	TGCAGGAGGTCAGACCACTGGATCTCGTCAAAATGCGAGGCTCATCCATACATTGCCCCTACAAGGCGA
Ahs3306I	A04	2.209	TGCAGTCGCAAGGTTCGCTCAAGACCCGTGACGGCAAGCCCTTCGACGTGAACTCCATCACCGACCTGT
Ahs3452I	A04	2.287	TGCAGGAAGATATCCCCGGCACTGCCCCGCCCCGGGATCTTGCCACCCTCGTAAGCGAGATCGGAAGAG
Ahs3437I	A04	3.618	TGCAGGCTGATGGCATTATCGAAGGCCAGCGGCCCATCGACCAATGCTCCTGTGATCTGATGGCGAGAT
Ahs3277II	A04	5.602	TGCAGCACTATCCGGCGTCGCTGAACAATGAAACCCTGTTCGAGCCGATGGACCGCAAGCAGCTCGACG	16:G>C
Ahs3277I	A04	6.02	TGCAGCACTATCCGGCGTCGCTGAACAATGAAACCCTGTTCGAGCCGATGGACCGCAAGCAGCTCGACG
Ahs3139I	A04	6.591	TGCAGATTTCGCAGGAAGAAGTCGGCAATCTTTCCGGCACGTCGCGAGATCGGAAGAGCGGTTCAGCAG
Ahs3427II	A04	6.953	TGCAGCAATTGGGTACCCAGGGCCTTTTCCAGCCGGGCGATGGCGAGATCGGAAGAGCGGTTCAGCAGG	14:A>G
Ahs2950I	A04	7.836	TGCAGCACTCGACCCGTTCGAACAGCTACAACACCTACAAGGAATACGCCCAGATCATCAACGACCAGT
Ahs3087I	A04	9.129	TGCAGCTTGATCTGGCCCAACTGGTTCTGGGCTTCGGAGAGAGTGCGAGATCGGAAGAGCGGTTCAGCA
Ahs3326I	A04	10.232	TGCAGGCCAAGGACGACGCCGGAGCCAGGGAAGACGCCTTCTATCGCCTGTGGTGCGAGATCGGAAGAG
Ahs3320I	A04	11.186	TGCAGTGGAGCAAAATCTTCACTGGTCTAACAATTGACCGTTCGGACTGAGTAGGCCCGACGGGGCCGT
Ahs3245I	A04	11.325	TGCAGGGCTTCCGCCGGGCGTTGCATCTTGAAGAGCACGTAGCCACGGTTGGAAATCGCCTCGAAGAAG
Ahs2758II	A04	11.592	TGCAGCAGTAGCAGGGTTTGTCGCAAGTCATTGATTTGCAAGGCTTCACGGGCTGGCACGTTCTTCGCT	29:A>C
Ahs3284I	A04	12.178	TGCAGTTCGACGCCGCCGAGTTCGCCAAGGAAATCCGCGTCATCATGGAAGAGCGAGATCGGAAGAGCG
Ahs2989II	A04	12.227	TGCAGGAAAATTCGCATTTCCTCACAAGCCACCCTGACGGCCTGGTGCGAGATCGGAAGAGCGGTTCAG	3:A>T
Ahs3074I	A04	13.289	TGCAGGTGATGTGGCAACTGCCGCTGGAAATGCTCTGCGACGACCTGGCCAAGCGAGATCGGAAGAGCG
Ahs2941I	A04	13.996	TGCAGGTGACTGATCGCATCAAGGATGTGATCAAGACTGGTGGCGAATGGGTCTCTTCGTTGCAGATCG
Ahs3318I	A04	14.661	TGCAGATAGGCCGACAAGCCCTCGCCCAGCATGCCGGCGACCACGCCCAAGCCCGTATAGACCAGCGAG
Ahs2859I	A04	15.109	TGCAGCTTGAGCTTGTGCGAGCCGGGGATGAACTTGAGCGAGATCGGAAGAGCGGTTCAGCAGGAATGC
Ahs2969III	A04	15.574	TGCAGCTCCTGCAAGGGCAAGCTGGTGTCCGGCCAGGTCGAGCACGGCCCGCACCAGGAGCGAGATCGG	29:C>T
Ahs3209I	A04	15.64	TGCAGCAGGTCTTCGGTAGCGGTCCGGTGATCGAATGGTTTGCTTCCACCCTGGAGCGAGATCGGAAGA
Ahs3381II	A04	15.938	TGCAGCTCACCGATACCGGCCGCGTGGTCTACGAACAGGGCCAGCAGATCCTGGCCGCGATGCAGCGAG	34:A>G
Ahs2855I	A04	17.222	TGCAGGGTTGCCGCAAGCTGCAACCGTTCTCGCACGTCTTTACCCACTTCAAGCTGCATGTGGCGAGAT
Ahs3458I	A04	17.656	TGCAGACGCTGCTGGATGTGGGCCTGGGCTATATCAAGCTGGGCCAGAGCGAGATCGGAAGAGCGGTTC
Ahs2903I	A04	17.944	TGCAGTATTCCTTCGGGGCCGGCGACGGCCTCTTTCAAAGGCGAGATCGGAAGAGCGGTTCAGCAGGAA
Ahs3261I	A04	19.084	TGCAGTGGTGCTGCCGATGACCGAGCAAAAGAAGTGGGTCTTCAAGACCACCCAGAACGATGACCTCAT
Ahs3260I	A04	19.409	TGCAGCAAGCTGATCCAGATCCCGGCTGCAATTGAGACGCCCGCACTCGAGCGAGATCGGAAGAGCGGT
Ahs3443I	A04	19.473	TGCAGGATGTGGCCCATGTCGGCATAGGAGACCACGGCGTCCTCGTCGATGTCGGCCAGCTCTTCTTCC
Ahs2782I	A04	20.289	TGCAGCAATTGAAGGCGGAATGCGACCGCATCCTGGTCACCGTCGATTGCGTGGTCACGCCCGCCTATC
Ahs3011I	A04	21.186	TGCAGTTCCTTGCCGTCGGCCTCGAAACGCAGCAGGGAAAAATAATGGCGAAAACTGCCGCTGCCGGTC
Ahs3365I	A04	21.191	TGCAGGCCAATCCCAATCTCAAGCCCGAGAAGGTCTGGTCCACTGAACTGGCGATCGAAAGGCAATTGA
Ahs3413I	A04	21.551	TGCAGCCCAATGACTTGCTGGACGGCAATTATCGCTATCGGGTCTACGAAAAGTTCTGGCCCATCGCCC
Ahs3159II	A04	22.021	TGCAGCATGCACAGTTCACAGGGCGGCACCCGCAGATACCATTCCGTATAGAGCAGCGAGATCGGAAGA	35:A>G
Ahs2967I	A04	22.69	TGCAGCAGGTGCAGTCCATCCAGTCCGGGAATATTGAGGTCCAGCACCACCAGATCACCGATGCCATCC
Ahs3466I	A04	23.15	TGCAGGCCGCGGTTGGTGTACTTCTTGGCGATCGAGATCACCAGGCGAGATCGGAAGAGCGGTTCAGCA
Ahs2763I	A04	23.358	TGCAGATAGGTCTCGATGCTGAAGCCCTTGCCCAGGCCGGTAGCGAAATTGACCATCGGTGCGGGCAAT
Ahs3012I	A04	23.65	TGCAGGTGTTCGAAGTGGGCACGGCCACCATGATCTACGCCAAGGGCGAGATCGGAAGAGCGGTTCAGC
Ahs3314II	A04	24.296	TGCAGGACTTGGCCGACGGCATCACCAAGGGCAAGGCCGATGCGGTGCTGGCCGCCAGCATCTTCCACT	8:T>C
Ahs2989I	A04	24.46	TGCAGGAAAATTCGCATTTCCTCACAAGCCACCCTGACGGCCTGGTGCGAGATCGGAAGAGCGGTTCAG
Ahs2881II	A04	25.27	TGCAGCTCCTTCAAGCCCATGCTCACGTTGGAACGCGAAAAGCTGAGGTAGTCGGCGATCTCGTCGGCA
Ahs3395II	A04	25.448	TGCAGTCCCTGGCCACGCTGGACTCTGCCGCACCGGCCGCGACGCCCCGCTACGATGCGAGATCGGAAG	38:G>C
Ahs2758I	A04	25.544	TGCAGCAGTAGCAGGGTTTGTCGCAAGTCATTGATTTGCAAGGCTTCACGGGCTGGCACGTTCTTCGCT
Ahs3321I	A04	25.954	TGCAGGCTGCCCAGCGGCAGCATCTTGGGCACCAGGTCCTCGACCAGCTTGGGCGAGATCGGAAGAGCG
Ahs3188II	A04	26.29	TGCAGGCGATCTTCGTTGGACAGATCGATGCCGGCGGAATTCTTGCGAGATCGGAAGAGCGGTTCAGCA	2:C>G
Ahs3009I	A04	26.9	TGCAGGAAACGGGCTACCTCTACAGCTCCAGCATCTACCCGGTCCAGCACGACCATTATGGGCTGCCCG
Ahs3435I	A04	27.119	TGCAGTGCAAAATGTTGATTTGGCACAGGAATGGGCCTGACTGTGCGAGATCGGAAGAGCGGTTCAGCA
Ahs3427I	A04	27.605	TGCAGCAATTGGGTACCCAGGGCCTTTTCCAGCCGGGCGATGGCGAGATCGGAAGAGCGGTTCAGCAGG
Ahs3436I	A04	27.938	TGCAGTTCACCAGCCTCAACGCCATCTCCTACGCCGATGTCGACAAGCTGCGAGATCGGAAGAGCGGTT
Ahs3266I	A04	28.946	TGCAGGAACAGCCGCAGCGGCACGCCGGACCATTGGCCCATGGCGAGATCGGAAGAGCGGTTCAGCAGG
Ahs3182I	A04	29.051	TGCAGGCCATCGCGGCCACCAGCCCTGGCACCAAGTTCAGCATGGTGCGAGATCGGAAGAGCGGTTCAG
Ahs3326II	A04	29.25	TGCAGGCCAAGGACGACGCCGGAGCCAGGGAAGACGCCTTCTATCGCCTGTGGTGCGAGATCGGAAGAG	31:A>G
Ahs3193II	A04	30.593	TGCAGATCCTGCACGATTGCGAAAACCCGGTTGCCATGATCACCAAGTCCGCCCTGATCGAGCGAGATC
Ahs3044II	A04	30.628	TGCAGCAAGTCATCGGCCTTGTTTGACAGGACCAGTTCGATGCGAGATCGGAAGAGCGGTTCAGCAGGA	4:T>C
Ahs3295I	A04	30.995	TGCAGTCACTTTAATGACGGGTTTTTTTATTGCAGTAGTATTTATATTAAACTTGAGCGAGATCGGAAG
Ahs3044I	A04	31.161	TGCAGCAAGTCATCGGCCTTGTTTGACAGGACCAGTTCGATGCGAGATCGGAAGAGCGGTTCAGCAGGA
Ahs3010I	A04	31.917	TGCAGCCGTCCGAACTGATGAAGCTCTTCATCGTCCTGTACGCGGCCGACTACACCGTGCGAGATCGGA
Ahs3211I	A04	32.088	TGCAGGGCGCATTTCTGACCCAAATCCTGAGCATCTTACGCATGCTCTATATATGCGAGATCGGAAGAG
Ahs3000I	A04	33.152	TGCAGCTAAGATGATGATCCGTCACTTTAACATGACGAGACTTCGCTTGTCGTCAGGCGAGGAAAGTCC
Ahs3318II	A04	33.332	TGCAGATAGGCCGACAAGCCCTCGCCCAGCATGCCGGCGACCACGCCCAAGCCCGTATAGACCAGCGAG	28:G>A
Ahs3321II	A04	34.585	TGCAGGCTGCCCAGCGGCAGCATCTTGGGCACCAGGTCCTCGACCAGCTTGGGCGAGATCGGAAGAGCG	35:G>A
Ahs2794I	A04	36.308	TGCAGCTTGCTTTCGAAGGAGGAGGTCGCCGCATTGCTCTTGCTTTGCGAGATCGGAAGAGCGGTTCAG
Ahs3137I	A04	36.436	TGCAGCGGCCATGCAAAGGCGGAACAATCATTCGCAAGCGAGATCGGAAGAGCGGTTCAGCAGGAATGC
Ahs2829I	A04	36.898	TGCAGGCCGTTGTCCTGCTGGTCGGTGCTGATGTCTTCCAGCTCCTTGAGGTTGGACAGGGCCAGGCGG
Ahs3381I	A04	38.416	TGCAGCTCACCGATACCGGCCGCGTGGTCTACGAACAGGGCCAGCAGATCCTGGCCGCGATGCAGCGAG
Ahs2899I	A04	38.717	TGCAGGCCCGGAATATTCTTTTCCAGGTACTTGAGCTGCTCCTTCATCTGCAAGGCAAACAGACGACGC
Ahs2829II	A04	39.822	TGCAGGCCGTTGTCCTGCTGGTCGGTGCTGATGTCTTCCAGCTCCTTGAGGTTGGACAGGGCCAGGCGG	41:C>T
Ahs3268I	A04	40.532	TGCAGAACTGGACGGCCCAGTTGCCTGCCAACATCGACTTTGCCCGCCTGCCCATCCCCTTTCGCGAGA
Ahs3338I	A04	41.483	TGCAGCACTTCGCCCTCGGCGATGACGTTGGTGGCGTCGGCCACGATTTCCATCACGCGAGGATTGCCC
Ahs3314I	A04	42.235	TGCAGGACTTGGCCGACGGCATCACCAAGGGCAAGGCCGATGCGGTGCTGGCCGCCAGCATCTTCCACT
Ahs3188I	A04	43.198	TGCAGGCGATCTTCGTTGGACAGATCGATGCCGGCGGAATTCTTGCGAGATCGGAAGAGCGGTTCAGCA
Ahs3274II	A04	44.408	TGCAGTACAACGACAACTCGGTCGAACGCGGTCTGTTCTACCAGGCCCTCAATGTCGTGCTGGAAGTGG
Ahs3382I	A04	45.568	TGCAGGAAGGCGATCATGCCCGCCACTTCCTCCAGGATAAAGCGAGATCGGAAGAGCGGTTCAGCAGGA
Ahs3372I	A04	46.637	TGCAGCTGTTCTTCATTGACCGCCACTACGCGGTCGATGAGGATCATGGGCGAGATCGGAAGAGCGGTT
Ahs2920I	A04	48.347	TGCAGAACCGCCAGTTCGCCTGCTGCTGCGGCATCGTCACGGTGCGAGATCGGAAGAGCGGTTCAGCAG
Ahs3448I	A04	51.409	TGCAGTAGGCCTTGTCTGACGAGGGTCGGCCAGACTCAACAACATGCGAGATCGGAAGAGCGGTTCAGC
Ahs4487I	A05	0	TGCAGCGTCGCCGTTCAACCTCGTCCCGCCGCGTCTCCATGGTCGCCGTTGCTGCGAGCTCGCCACCGT
Ahs3143I	A05	0.373	TGCAGTGAAGTTTACACTTACTATCTCAAAATGAATCTAAAAAGAAAATTGTTTTTAGAAAAAGTTACA
Ah6075	A05	2.291	TGCAGAGTTTTTCTAATGTTTATCATTGATGCCCTCCAGGCTAGGTATTTTGTAGATGAAGTAAAGGAC
Ahs3402I	A05	2.778	TGCAGAGAATGCGCATGGTGAATTCCCCTCCATTGCAGCCTCTTGTGCTTAAGAGGTTCGAGTCGTCTG
Ahs2882I	A05	3.512	TGCAGTCTCAAGTTCGCGCGAGGAAGATCAGAATGTCTGAGGAGAACCAGGCTCTTCAGCGAGATCGGA
Ahs2464I	A05	3.754	TGCAGATGAAAATAAAGTCAGCAAAAAATGAAGTCTGTGCAGAAGCTCAGGCATCCAAAGTTGATTACT
Ah6270	A05	4.44	TGCAGAAAAAATTGCTTATAATTAGTCCTGAACCCCACAAAAAAATGCCAATGTCTTTCATTTTTGGTC
Ahs3290I	A05	4.841	TGCAGCAACACAAGGAGAAAATGGAGTGAAAATGCAGTAATACTTTCATTTATCATTTCAACACAAGCT
Ahs2880I	A05	5.267	TGCAGCATTGAACTAGTAGTTAACAGAATTTAGGCCACGTGCTAATGGAAAACTTAAATCTTACAAAGC
Ah6265	A05	6.086	TGCAGTAAATGAGAAACCTATTGATGTGTTGCGAAAAATGTGTGGGAATGATAGATGTGCTGATTGCGG
Ahs3256I	A05	6.481	TGCAGCCTCTGCAAGAGCAGCAAGAGACAAAGCAGTGATGGTTCTCACTTTCTGATTCTCATCATTCAG
Ahs2880II	A05	7.132	TGCAGCATTGAACTAGTAGTTAACAGAATTTAGGCCACGTGCTAATGGAAAACTTAAATCTTACAAAGC	34:C>T
Ahs3385I	A05	7.411	TGCAGTTGCAAGAGTCCAAGAAACGAATAAATTAGACATAGCGAGATCGGAAGAGCGGTTCAGCAGGAA
Ahs2848I	A05	7.507	TGCAGCCGAGGCTGCCTCGCAAATAGCTGCACCCGGGTTCAAGTCCTATAAGAGAAAAAATGAACCCTT
Ahs3002I	A05	8.133	TGCAGTCCAGACGGGAACCCATTTGGCATTGATCTCCTTCGCCATCTCCGCCGCGAACCAAAGGAACGC
Ah4252	A05	9.327	TGCAGAACACCTTACTAAAATACGCAGATTATTGAAAAAGCACAAAGCTTTATGTCGAAGGGAGTCTTC
Ahs3170I	A05	9.59	TGCAGCAACTTCTCCATCCATGCCAAGAAGTCCAGCTAGAGCGGAAAATCCAGTGAGCCCTGGCTCACG
Ah4731	A05	9.777	TGCAGGCATTCAGAATATGAACAAAAGTAGCTTACATTATGCAAAAGTTATAGACCGATAATACATGAT
Ah6359	A05	11.033	TGCAGATTGAACATTCCCAATTGCAATGCTGATCAGTTTGATGTACTTCATGGTATGTATAATCCATCT
Ah3664	A05	11.529	TGCAGTTGTCGCAAGTGTTGATCAAATATTTTAGGCATGATTTTAGCTCTGTAGAGTCATTTATAACCA
Ah6155	A05	13.185	TGCAGAATCCCATGCCATTCATATACAAGCATGCAAGAACATGTACCAGGGAAAAAATCTCACCAGAAA
Ah4152	A05	13.207	TGCAGCTTATAAAATTTTAAGTATTTTTACAAGTTAAAGTAGTTGCCTGAAAACACATTTGAACTCATA
Ah6148	A05	13.476	TGCAGAAAAGCCTCTGCTTCCAATGAATTTCCATTGGCAGCATCAACGTCTGCGCTAGCTAACTTGGAC
Ah4642	A05	13.57	TGCAGTTCATAAACTTTATTTTTTATCTCATCTCCAATTCGTTAGGTTCTGTATGCATATTTAATCTGA
Ah2498	A05	13.604	TGCAGAAGATAATTCGGTCCTTCCAAAATCAACTTTCCATAATGGACTACTATCAACATAACTAAGCTT
Ah2786	A05	13.854	TGCAGAGCAATGCTATGGGATATTAGGAGAAATCAAGAAGCATGGAACCCAGATCCAGTTGCTGAGTTG
Ah5252	A05	14.196	TGCAGTGCAGTTAACGAAATGCTCTGCCGGTTTATGTGCTTCTAGTTTTTCACTTACCTATCTCACTTA
Ah6261	A05	14.468	TGCAGTTCATCTCCTCTCCAGATCTGGTTGATCACAACGTTAAAGCTTTTGAGTACTATTGTCTTGACC
Ah4764	A05	14.611	TGCAGTTTTATTTATTTTGGGCTAATCAGTTATAAACAGTAATAATAAAGAAAAGGAAAAATTCATATT
Ah3030	A05	14.971	TGCAGCACCCTTTGAATTTTTCTTCGCCTCAGTTAGCACGTTAATGGCACTCCTGAGTCGCGAGATCGG
Ah6241	A05	15.211	TGCAGTAACCACAGCTACTCTAATCGCAATAAGAAATGATCAAAACTCAATCAAATAGCAAATAGCTTT
Ah6325	A05	15.597	TGCAGTCGTTGCAACGATTGCTGGGCGCGTTGCAGCGCATGCTGGGCGCGGTGCATCGTTGGCTGGGAG
Ah6150	A05	15.741	TGCAGGAGAAATCTTCAAGACAGAGCACAAGGATCTCGTCAAAGAAGGTAGCGAGTGGCTAAGGGAAAC
Ah6131	A05	16.008	TGCAGCTCCTCCTACTAGTGATGTTGCCATACTTAATTGTTTTATTATTTAGCTATTGATTGGTGTGAG
Ah3886	A05	16.321	TGCAGATTATTCTCATGCAAAGTTGATGAAGGAATATAATGATGATGATGATGATGATGATGAACAGGT
Ah5897	A05	16.763	TGCAGGGATACAAGGGGTTGAAGTTGGTACAAAGTTGTACATTTCAAATTTGGACCATGGAGTAACCAA
Ah3520	A05	16.975	TGCAGTAGCTACAAAGCCTTCCTCAGGTGGATTGTTCAGCTGGCTTACAGGGGAGAGTTCTAGTCAGCT
Ah6337	A05	17.166	TGCAGTGACACCGACGGCAGACATGAAGAGGAAGAAAGGGTTTCTTTGGTTACTCAAAATGCTAGTGCA
Ah6208	A05	17.353	TGCAGAAACCCGTACTCCCTCTCCCGTTGTGCACCAAATCCCTAATTTCTGCTCCACCTTGCGAGATCG
Ah5620	A05	17.696	TGCAGAGATTTGGTGGGACTTTTAGGGGCCGCTGTTGCTGGCATCCACTCCATGACAGATGAGCATTTT
Ah6370	A05	17.968	TGCAGCCAAAACTCTCAAAGAAACCCTATTACCCTAACCTCCGAGCAGCCCCTCCCAGCCCCTTCCATC
Ah6053	A05	18.064	TGCAGATGCATTTAGAGGAATATACAAAGACAGACCGTAGGACACGGAATGCAACTTGCCAACGATCCA
Ah6336	A05	18.247	TGCAGCTGACGAGTGCTTTTATGTTAGAGTTACTGATTGTGAATCAAGAACTTCATCTTTAGCTAGAGA
Ah6207	A05	18.374	TGCAGAATCACAAGGGAAGTACATGATCGGTTATAAAGATAAAAACAAAAATAATAATTAAAATACAAC
Ah4531	A05	18.644	TGCAGCCGCCGTACCCACCGCAACCACCGCAAGCACCGCAGCCCCACAGCCCCGCGGAACCCACAGACA
Ah2509	A05	18.891	TGCAGTACCGTAGAGATAAATAGTTAAAAATCTTAACGGTTTGGATTTGTTGTAATTATTACGCGAGAT
Ah6288	A05	19.236	TGCAGCACCCTCTGCTACATTTGTCTGGAAGAGAGAACAGAAAAGAACATGACCATCAGAAATTCAGTA
Ah4374	A05	19.52	TGCAGCCACGCAACCCCCGCATCAGCCCCGCAGCAGCACAGCCACCGCAGCCCCTACACAGACACAGCC
Ah6707	A05	19.673	TGCAGCATAAGTACTAGATTCCGGTTTATCAGTATAGCGCCATTTTCCATCACTTTGGCTTAGCGAGAT
Ah6238	A05	20.072	TGCAGCTTCTCGTTCTGCTCTTTCTTGAGCTTCCTCTTCCTCCTTGTGCTTCCTCTCGGCTCCAGCAGC
Ah3498	A05	20.377	TGCAGTCTTTTCAATTAATACAGCCTTTTGTACACACTTGGTTGGCTCCTCAACGGACACAGCCTCTAG
Ah2520	A05	21.013	TGCAGACATCATCAATGCCCTCACATCGCATTATTAGAGAGAGAGAGAGAGAGAGAGAGAGAGAGAGAG
Ah6114	A05	21.258	TGCAGAATGGCTTTCCTCAGTAGAGCTGGAAATATACTAAGGCAAGTGACAAGTAGGAAGATCAGTTCG
Ahs6306I	A05	21.588	TGCAGCTAGATGAGCACTGGTCCCTCCAATCAGCCAGAACTGCTCGTTTCGCCACCACTCTTCCAACTC
Ah5097	A05	21.85	TGCAGCGGCTCAGCGACCCCTCGACGGCTCCTTCTCCTTTCCCGCACGATGATGGCGACCGCTCAACGG
Ah3509	A05	22.185	TGCAGCTTATAAAATTTTAAGTATTTTTACAAGTTAAGGTAGTTGCCTGAAAACATTTGAACTCAGATC
Ah4275	A05	22.63	TGCAGTTTTCTCCTCCGTTATTCCTTCAACTTCAATGACACCATTAACTATCTCAAAGCGAGATCGGAA
Ah6374	A05	23.032	TGCAGACACTGTATTCTGTGTCAAGAGAATTTCATCAGAGCTTAACAAACCCCTCTTGGTCAGTAAGTT
Ah6286	A05	23.367	TGCAGGACCAGTGAGGGAAAAAGGATTTTACCATCTGTTCCATCAATAAGTTTTTGAATACTGTTATGA
Ah6419	A05	23.622	TGCAGTGTTTAATGTGTTAATCAATGCATTGTGTAAGAAAGGTGACTTGGAGCGAGATCGGAAGAGCGG
Ah5019	A05	24.173	TGCAGTAATCAACTCCCACATTGAGAAGAGTACCTAGCGAGATCGGAAGAGCGGTTCAGCAGGAATGCC
Ah4586	A05	24.625	TGCAGTCTTTTCAATTAATACAGCTTTTTCTTCACACTTGCTTGGCTTCTCAACAGATATAGCTTCTGG
Ah3286	A05	24.786	TGCAGCAAATAACTATGGGAGAAACGGGTTTTGCCTCACTAATGAAATACCCAGACCACTTTAATTTTG
Ah5831	A05	25.144	TGCAGGTGAAGGAAAAATCATCTGTTGGAAAGGTGGTTATTGATGAAATTGCTGAGTTCATTAAAGAAT
Ah5609	A05	26.28	TGCAGGTATTTCTTTGAGAGGTAGCCCCTTTGTGTATTCCAACAAGCGAGATCGGAAGAGCGGTTCAGC
Ahs6282I	A05	26.316	TGCAGCAGAATTCAGAGTTCATGATTGCGCCGCAGAAGAAAAACCGGATCAAGTTATTGGATGAAGACA
Ah6136	A05	26.328	TGCAGGATCCATATTGTCATACCAAATGTGCGGTTAGCTACCACAACTCTTGCCCCTTTTTGTGAAGCA
Ah4697	A05	26.439	TGCAGTCAGAGAGTACTTTTGAACACAGGGTGATAACCTGCTACAAATATTGATGCGGTAGCCTGCAAT
Ah6122	A05	26.461	TGCAGCTATTTCTGTTAATTATATAGGCATACTTTCCTACTGCCATTATTCATGACTTCAAATTAATTT
Ah2409	A05	26.837	TGCAGCATGAGATCTGCGATTTCATCCACAACGCTCTCCTCTGGCGGCAATGTCCTTGTTGCTGCCTTG
Ah4931	A05	26.945	TGCAGAACATGAGTGTGCGAGATTGGAAGAGCGGTTCAGCAGGAATGCCGAGACCGATCTCGTATGCCG
Ah2753	A05	27.309	TGCAGCTGTTAAACCTAGACCTGAAAATCACACATTGAAGGGTATGAAGCCAGGCGGAGGCTCTGTGGA
Ah2364	A05	27.427	TGCAGTCATCATGAACCAGAAAACGTAAGACAGCATTGAAGGAAAGTGAAATAGTATAGATATGGAATT
Ah5374	A05	27.601	TGCAGCTGCGGCAGCACCACTTACCGCTCCTCTCCAGCCATTAGCTCCATTCCTAATTCTGCTTACTAC
Ah6674	A05	27.623	TGCAGATAAAAATGAAATTAAAACAATTAATTTTCTTATGTTGTGATATAAACTATTAGTGGTTCTCAC
Ah4486	A05	27.686	TGCAGAAAAACTTGTCAACAACAGTTACCTTGACAGTGTATGTATTGTCAACCAAAAGATTTGGGGACT
Ah6335	A05	27.798	TGCAGATAGTACCTGAAAACTATCCATAAGTGAATTCATTGTGTCATCAATCTTGTTCTTCGAGATCAA
Ah6305	A05	27.918	TGCAGTAGTTGTAGACAGGTGTGGTACTGCTCTGAGAAACACCAGGTAGTTGAATTGATTAAATGTCTC
Ah6206	A05	28.07	TGCAGTCTTTAGGACTAGCCAATTTTAGTTGAGTGCTTTATCCCAAGTGACTGTAGTGGCCAAGTTCTT
Ah2720	A05	28.132	TGCAGGGAGATGGATCTTTTGATGGTTCCTTACTCATTAGACCCTAGCTTGAAAATAATTCAATGGCCA
Ah4308	A05	28.168	TGCAGTACCCCTTCTCTTCTCTTCTCTGCAATATCCCATTCTAAAAGTGAGCTCGAATTTCCAAGAGAG
Ah2930	A05	28.191	TGCAGATCTTCCTTTATCTTCTCTTGTGCTTTCTTAACTGCATGCACCGTCATGTTCTCCTACTGTCAC
Ah6300	A05	28.244	TGCAGATGCATATATATATACACACAAACACTTAGAATATGAGAAGTGCAAATGCCCCCTTTTCTATAC
Ah5175	A05	28.311	TGCAGTGAAATCTGCTGGTCTTGAACTTCGTGACATTGACTTGTTTGAAATCAATGAGGTAGTGGTTTT
Ah4942	A05	28.474	TGCAGAGGACATAAACAGACAAGCAACCAACTCAGATCAAAGAATTTTGATACCAAAACCCACGAACCT
Ah5064	A05	28.602	TGCAGAAATAATAACAGAACCTACCAAATGATGTCATCAACCATATCATTTGCCAACTAGTATATATTT
Ah6231	A05	28.77	TGCAGTGATAGTCGCAAACTATCAGTACGGCGTATCAAGTGTTTAATAAGCCACGGAATCACAAGATAA
Ah4341	A05	28.842	TGCAGACCATAATCTGTGTCTGGATTACATTACTATGTCACGGAAATATAATATTTCCATTTCGTAGTT
Ah3352	A05	28.953	TGCAGAGCGGCGAGGAATTCTTATTCCTAGCTTGGATATCTTGCCAGCATACCAAAGACAATAACTAGT
Ah6258	A05	29.097	TGCAGGTGAAGATGCGGACGAGGAAAGTGCTGATTTAGCTGATAGTGACGATGAAGATGCATTGCCATT
Ah6042	A05	29.116	TGCAGTTCCACACAAGCACCAGACTTTCCACATGAACAGATCTTCTTGGAGGGGTTGGGAGATTAAATG
Ah6130	A05	29.364	TGCAGAATGTGTGAATTTAAACCTGCTCTTCGAAAGACACAACACGAGGCTGAATCTGCGAGATCGGAA
Ah5675	A05	29.387	TGCAGACTGTGGTGATAAGGAAGCAGAAGGAGGACATTGGCAAGCATTCCAAAATTTGTTATTGAGAGA
Ah6619	A05	29.499	TGCAGCCTTGCAATTGACTCAATTGAATATACAGACTTGTGGTATCAACTGCGGTAAGAAATTTACTGC
Ah4675	A05	29.569	TGCAGTAATTAACAAAGTGGTGGGACCATCTTTCTCCAAGTTACTTCCAATTAGTAGCTTTTGCACAAT
Ah6283	A05	29.758	TGCAGTGACTCCCTCTGCTCACTTGCCATCGCAAACCCGTCGTCGATGCTCCCTCCGCCGCTGCTCCCT
Ah6142	A05	29.923	TGCAGAGGAGGAGAAGAAGCCAGAAAAAACTGTATTTGAACTGAAATTAGAGTCGTATGAAGCAACTTC
Ah4842	A05	29.973	TGCAGCACCATCGTTTCTAGTAATTATTTGTTATTCAAGTTCTTGAGCTATCATCCCAATCTGGGTAGA
Ah4853	A05	30.205	TGCAGTTTGCTCGCCTTTACCCGCTGGATCAAAAGGATTTGGCACCTGCATTGCGAGATCGGAAGAGCG
Ah6140	A05	30.327	TGCAGAATTTGGTTGTAATGGCACGTGCATAATCAGGTTACGAGCATCACTAAGAAGACCACAGCGAGA
Ah5419	A05	30.455	TGCAGAAGCTGCATCCTGCTGCCACCACACTTTTTCTGTCAAACCCTTGAGGATCCTCTTGAAAGAGTC
Ah3775	A05	30.472	TGCAGAAAATATTTCTTAATATAAGTTCATAAGTTTATGTATATGCATAGCGAGATCGGAAGAGCGGTT
Ah6324	A05	30.595	TGCAGTTGCTTCTGCATCATCCCTTTACTTCTGCTTGTCTCCTTATGTTGCCTATTTGAAGTCACAGTT
Ah3297	A05	30.656	TGCAGAAGAATCAAAGGCCAAAGGAGCCTTTTCAATAATTTTTTGTTTAAGTTTGAAGCCCTTTTTTGG
Ah5597	A05	30.721	TGCAGTATGTGCAGCAGCAATTGTGGTGTTAGGATTTTTTTTACTTTATAAGAATATACATTTTTGTAG
Ah6363	A05	30.818	TGCAGTAATTTGTTATTTTGCATACAATTTAGTGCAATTTTATGTCAACATTTGAGAGCTTTTGTCATA
Ah4753	A05	30.999	TGCAGCCCGCCAAATCCCCCCTCCGGCTAGTCCCAACAAGTGCGTCGCCCTCATCCTCAAGAAGAACCA
Ah3575	A05	31.354	TGCAGAAGAACTATGCAGGAGACAAAATTTTGAATCATCTCCTAGCGAGATCGGAAGAGCGGTTCAGCA
Ah3453	A05	31.471	TGCAGTTAAGGTTGCTAAAGATGTAAAAACGAAAAGATCAAAAGGATATGCTTTTATTCAATACATGTG
Ah5942	A05	31.626	TGCAGATGGTTACAACTTACACGGTTAGGAATCACTTCCTGCATCTTTGCAGGTTACAGATGCGAGATC
Ah3442	A05	31.727	TGCAGGTGGATGATGAGGAGCTTTTGCAGCTTGTGGAGCTTGAGGTTCGTGAGCTTCTGTCCTCATATG
Ah4075	A05	31.934	TGCAGCATCCAGAGCATCTGTTCTTTCTCGTATCTCATGTCTCAATCCAGCCATTTCTGCAATGCCTCC
Ah6242	A05	32.198	TGCAGATAATAGATACATCTTTTACCAGATTGAAGAGACTAAACAATATCTTACAAAAGTAAACTCTCA
Ah6353	A05	32.497	TGCAGTTTGATATCGTCAACTTTTGAAGTGATGCAGGAATACGACTCACTGAAAACGATATGTGAGAGG
Ah6134	A05	32.77	TGCAGAAGGAAATTGTTGTGCCTTAATGACTGTGACATGTCCTTCAAGGGAATTCTGTTTATGGTGTCT
Ah5931	A05	32.873	TGCAGCAGGCCCCATATAGTGAGATCCAACTCTGTTTGTTGTTACTGATGTAAAACTTATCATTGATCG
Ah6154	A05	32.984	TGCAGATCTTCTGTCTTAAACGATATATCGTCCGAGCGTGTGTGCGAGATCGGAAGAGCGGTTCAGCAG
Ah6139	A05	33.128	TGCAGGAATAAGCTCTCTTGTTAAAGGCGAAATGCAGCAATAGTTCAAAGAATCGTAACTAATGGTGCG
Ah4709	A05	33.261	TGCAGAACAAATGGAAATTTAAATAAGAGTTATGTCTAGGAAGTATATTGCTGAATACGAATATGTGCA
Ah6519	A05	33.424	TGCAGGCCAGACAACTGGAGTTCTGCCAGCTCCACCCATCCGTCCGCAAATTCCGCCACCGAATGGTAT
Ah3564	A05	33.474	TGCAGATACACCTGACTTCATTGGCTTTCCACAGTTTTGTCATTGCTATCTTGCTCTGTCTCTACAGCT
Ah5441	A05	33.633	TGCAGATGTTACAGATAGTTTGTTGCATGAAACGTTTGCTAGTGTGTTTCCTTCTGTTAAAGCTGCAAA
Ah6315	A05	33.772	TGCAGATTGCAAAATTGAATAACTTAGAACAAGAAATTCAAAGGACAAGCTTATAAAGAAAAGGAAGGG
Ah2997	A05	33.88	TGCAGCGAAACCTCCATATACTGTGTTCATGTCCATCACATTCCTGATCTTGCTAGTTCCAAGATCAGG
Ah3420	A05	33.918	TGCAGGTTGAAGACACAACTCCAGAACACTGTCAGAGCCATCAATGGTGCTCTCACCGGCACTGCATTC
Ah6250	A05	33.975	TGCAGACAATGGCTTCCTATTCCGTTTCTGATGCAGTGGCAACTTATTACTTATATACAACTTATGTTC
Ah6334	A05	34.408	TGCAGCTTTGGGCACATTAAGAAAGCTCTCGGTCTCGTACCCTTGCGTGCCAAGACTGACATCCAAGAT
Ah3130	A05	34.651	TGCAGTATGCAATTCTTTTCAGGGATGCTCTATGCGAGATCGGGAGAGCGGTTCAGCAGGAATGCCGAG
Ah6339	A05	34.773	TGCAGCTTGTAAAACTCCCCCGTTCGCCAACTGTGGATGAGATTCTAACAAAGTTCCTTGAATACAAGA
Ah2964	A05	34.968	TGCAGCTCCTACTGTTGAACCAACCTTAATCCTCCATCCATTTCTCTGCAAGAATCCTGCCTCATTAAG
Ah6259	A05	35.277	TGCAGCAATTCAAAGACCACTTCGTGGTTCTAGCAGGACTCCCCCTCAGCGTGACCAAGATCATGGGAT
Ah3720	A05	35.384	TGCAGCCAATGCAACCAAATAAGTTCCCTGGAATATATTGCTGGAATAAGAGTTCTGATAATCTAACTC
Ah5819	A05	35.501	TGCAGGACGTGTTATAATCAGCGTATCTTGTTTGAATCTATTCTAAATCAGTTGCATCTCCATAGAAAA
Ah6229	A05	35.66	TGCAGATTAAGTACTCATTTTATGCTATGCGAGATCGGAAGAGCGGTTTAGCAGGAATGCCGAGACCGA
Ah5820	A05	35.802	TGCAGAAAGAATACAAGAAGCAGGGGAGACTATCAACAAAAATTATAAGAGTTCTTTTAATCTTCCAGA
Ah5219	A05	35.998	TGCAGATGGTCAATTTGTGAAGTCTGAACTAGCAGACTTTGTGTTTGCCAATAAGCTTCCCTTGGTAAC
Ah3230	A05	36.106	TGCAGAACTTTGTTGATCTGGCTGGAAGTGAGAGGGCTGCACAGACACATGCAGATGGCACTAGGCTTA
Ah6111	A05	36.291	TGCAGTGATCAATGCAGGCTATCGTATATCTGGAACTCATGTTAATCCATTGGGGCTTAAATCAGATGC
Ah5119	A05	36.456	TGCAGACTGAACCGCTGGCTGCTTATTACAAACTACCTCTTAATCATGTGCTTGTGGTAAGTCATTCCA
Ah6143	A05	36.749	TGCAGAACCCAACTGTCTTCGAGAAAGTTAACCCAGAGAAACAATATAAAAGTTGGATGGCGAGAAAGG
Ah6AhI	A05	37.102	NA
Ah6299	A05	37.291	TGCAGCAGCCGCGAAGGAGCCTTTCTCCCCGTTATCCCCTCCTTGTCCCTCTCCCTTTCTCGTACCCGC
Ah6344	A05	37.393	TGCAGCTACCCCCTGAATCAAGGATCCACTGCTCAAGAAGATTGTGAAGGCTGATACGCCAACCCAACC
Ah2631	A05	37.69	TGCAGTGAAGCTCCAGAAAGTTTACAGGAGTTACAGGACAAGAAGAAATCTCGCAGACTGCGCAATTGT
Ah4986	A05	38.058	TGCAGCGGATGAAGGGATAAGAAGTGACATTTTCAGGTTCCAATGATTGATAAACCTAAAAAATCAAAC
Ah6273	A05	38.207	TGCAGTAAGACCCTGAATAATTTTCGGAAAGGCGAGTTTCAAGTGCTTGTATCTTCTGATGCAATGACT
Ah2675	A05	38.358	TGCAGATTTCTTCAAAAAATATTGTGACCTGCTCACATTGCTTTTTAATTGCTATAGCAATTTATCCCT
Ah5519	A05	38.564	TGCAGGAACTCTTGACAAGACATAAATCTACTGTAGCTGAGTTCCTTAACAAGAACTACGATTGGGTAG
Ah6463	A05	38.62	TGCAGTGTCATATGCATTGTGCATTACAATGTGCTGCGAGATCGGAAGAGCGGTTCAGCAGGAATGCCG
Ah6284	A05	38.634	TGCAGACTATCTACATTTTGCATGGCTGCATTGGAGCCGTTCATCTTAATTCCATTTCCATACCTTGGC
Ah6106	A05	38.782	TGCAGTTTGGGCTGCTACCAAGATTAAGCAAGACAACTTATCGATGCGTCGTCCACTTGCGCCACCAGC
Ah2820	A05	38.796	TGCAGTTATCTACTGTTTTAATTTTGGATTTATAAATGACAAATTTATGCCTTAATCGTGATTCAGATG
Ah3875	A05	38.966	TGCAGCCATCCACTCTCACCTCTCGCACTCAGTGGCCATGCATGCAGTCCCCACCTCGAGCTTCCGGCG
Ah6309	A05	39.138	TGCAGAGCGGCAGAGGTTGTACCAAAGCTCTTCCCATTCTTCCTTGAAAACCCTAGTTTTCATCGCGAG
Ah5731	A05	39.35	TGCAGTTTTCAACCCTCAGCACTGAGCGTGATCGGAAGAGCGGTTCAGCAGGAATGCCGAGACCGATCT
Ah2442	A05	39.408	TGCAGAAGTGTGCATATCAAGGTGTCAAACAGCATAAGATGGGAAAGTCCAGAAGATGCAGAATTTGAC
Ah5075	A05	39.505	TGCAGTGAGATGTGGAGTGCGAGGGTCAGCCATGAATTGAGCCAGTTTTGTTACTGCAAACGTAATATC
Ah4164	A05	39.542	TGCAGTTGCCACCACCGTGACCCAGTGTAAATTAGGCAACGGTAAAAGGCGAGATCGGAAGAGCGGTTC
Ah6192	A05	39.888	TGCAGATTTGTAATTTCTAATAACCACTACAACATACATACAGTAGCCATGTCCTCCACTGAACAGCCA
Ah6193	A05	39.944	TGCAGCAACTCCCAGCATCCACCTCCAAGTGCCGGGAGCAGAGGTGAAGGCGAGGTTGATGCAGTAGGC
Ah6291	A05	40.171	TGCAGATTACTCGAATTGCAATCCCTGTCTGCCTACTTTGTTTGAGGAACTTTTTAAATCTTCTATTTT
Ah5709	A05	40.265	TGCAGCTGCTACATCCTTCCTCGTCACGGATCTGCTCAAGTTGCCGCATAGCTCTCGTGTGCGAAATGA
Ah3908	A05	40.584	TGCAGACGATGCCCCAGCAGAACTGGAATAATGATTAGGCAAAATTTAGTCAAATTAATGGAATGCAGA
Ah6585	A05	40.775	TGCAGCTTTATAAACACGCGGTTCAGTTACAACAGCCAGGCGTAAGAGAAGCTCTCGTAAACTTTCAGA
Ah2808	A05	40.94	TGCAGCTTAACTCTTCATCTTCCTCTTCCTCTTTCTCTTTCTTTTCTTTCTTCCTAATAACCCACAAGA
Ah5186	A05	41.217	TGCAGAAAGATCAGAGTTTCAGGTTTCTGGCAGTAACCAAACAGATGATTCTTTAGGTTATCGGATGCA
Ah3252	A05	41.777	TGCAGCTCGAAGTATATTAAAAGGTCCGAAATCAACTGAGTAAGCTTTCTGGAAGCTTTCAAGGATCGC
Ah6685	A05	41.882	TGCAGTAAAATAGATTGATAACTTTAAAAAATGAACACGTACTGAATACTGAATATCTCTTTTTGAAAA
Ah6149	A05	42.22	TGCAGATGTTGACTCTTCATCCACAACAAACTTTCGCTTTCTACCGCGACCCTTATATGTCAAAGTCGA
Ah6541	A05	42.264	TGCAGTTCAAGAACAATTACAACAGCGTGATACTGTGTTGGAAGCTTTGAAACGTAATTTACAGCGAGC
Ah2553	A05	42.361	TGCAGGTGATATGAACCAAAAAATTCCATAAAAGGGGCCTTCATAGAATTAAAAGAATGAAGAGAAACA
Ah4197	A05	42.69	TGCAGAACAATTCTCTGCACTGCAACTGAACTCAATTCTCTTCTTCTTCACTCCCTTGATCTCTGGTAC
Ah4609	A05	42.784	TGCAGCCTCAGCTAGGTCTTCATCCATTTTCTTCAACAATGAAAAATCAAAGTATTTTGCCCACATAAA
Ah5141	A05	42.887	TGCAGGAAAAGAAAATATTGCACAAGGCATGGTAAACATTCCTATATCATAAGCTCATAACTTCTTAAT
Ah6170	A05	42.91	TGCAGATGCTTTCTATCCAGTAAACCACTGGAAAATCCCTTAAGAGCATGAGGAGAGGGATTTGATCCA
Ah2708	A05	43.226	TGCAGGGGGAAGATCTGTATCTGTATCTTCTGGTGCGAGATCGGAAGAGCGGTTCAGCAGGAATGCCGA
Ah6368	A05	43.602	TGCAGATGGTTACAACTTACACGGTTAGGAATCACTTCCTGCATCTTTGCAGGTTACCAGATGCGAGAT
Ah6349	A05	43.985	TGCAGATTAGCAGCCGTAATTTGGATAGAGTTCGAAAATTGAAGAGTGCAATGACTAGGCTGACTGCTA
Ah6262	A05	44.001	TGCAGTTACATCTGGTGGGCACCGTGGCATTTTATCTAGCCTGATGCAAAAAGCCATCGATTCTGTTAT
Ah4441	A05	44.141	TGCAGCCTTCAGAGATGTGATTTCCTTACCAATTCCATCCTTAGAGTCTTTGGCATTTTTAAGTGCAGC
Ah2897	A05	44.28	TGCAGCAGCCACATACGCATTCAACCGAATAGTATATGTAGCACCGTTGCATATGTCCTTTTCCATCAT
Ah2375	A05	44.388	TGCAGCGTGTCTCGAGGCAGAGCGACGAAAGGGCATCGCGTTGAAGCTGTCACGTGTGGATACGTCCTC
Ah6169	A05	44.47	TGCAGTTCACCATCCATTGCTATACAAAACAAACCAAACCAAGCTGAGCACGTAAAGCTAGCATAATCC
Ah6113	A05	44.563	TGCAGGTAGCTTCTCTTGGAGAAGGTGTATCTTTGGAAGCTAAACTTTTGAGCAGGTTAGTGAATTATA
Ah2609	A05	44.665	TGCAGTAATAGCCTGCATCGTAAGTATTGCCGTTTGTGAGATAATGACTTTAGAGTAGCCAACAAATGA
Ah4297	A05	45.215	TGCAGCGTCTAAGCTTTGGACGCAACTCATTCTTCCCTCTAAGTTGTGTTATTTTTTTAGAGCTCCCTT
Ah6147	A05	45.275	TGCAGCATAGTCAGCCCTCAACCTCACAAAATCCGCCATGCCTTCAACAAGTCCAGAAGGCAGCCGGGC
Ah6496	A05	45.553	TGCAGTTAGAGGTTTATCACCAGTGAAAGGTCCATTGCCAGTGAAATTTCCACTTCCAGATCCACGAGA
Ah5042	A05	46.368	TGCAGAGCATATGGCAAATTGAATATGTTAACTTAATGACAATATGTATGGCATATATTTATTATTTAA
Ah6205	A05	46.387	TGCAGATGGATGAACTAGCATGCTTTGCTCCAGGGATGGTTGCTTTGGGATCATTTGGTTATGGCGAGA
Ah6497	A05	46.606	TGCAGCAGGTCACTATCGAATATTGTGATGAATTGATAAGTGTGTTTCCTACCGTCTTGGCCAGAGATC
Ah5720	A05	46.75	TGCAGAGATCAGCTTTATGAATGAACCATTAAGTGAATCAACTTTGCAAGGTAACTTTTGAATGTGAGC
Ah2942	A05	47.482	TGCAGGATCAATTGTAGCAATGATTCTGATGGATAAACTTGGAAGAAAAGTGCTTCTCATGGGTAGCTT
Ah6210	A05	47.482	TGCAGAAGCTCAAATGCCTCAATCTAGAAGGTTCAAGAGTTAAGCATCTTCCAAAGGAGCTATCAGCAC
Ah6301	A05	47.945	TGCAGATTGCTTAGAATTACGAGCATGGCTATTTATTGCGAGATCGGAAGAGCGGTTCAGCAGGAATGC
Ah5552	A05	48.35	TGCAGTCGAAGTGAATTTTCTGGAGCTACAGAAGCCCAATTGCTGCGAGATCGGAAGAGCGGTTCAGCA
Ah3897	A05	48.441	TGCAGTACCCATCAATCATTGTATTATAAACAAACTCATTAGGGGCAATTCCCCTGCTGCGAGATCGGA
Ah6105	A05	49.753	TGCAGTATGAAAAAAGGGCCAAAATACTTCATGGCTAACTTGTGATGTTTGCGAGATCGGAAGAGCGGT
Ah6235	A05	50.533	TGCAGGATTTACAAATAATATTCAAGGTGTTATTACATTTCGTGTATATACACCAGATTCTGAACTCAA
Ah3653	A05	50.647	TGCAGCTATCACGTGGCTTTCCTGTGGGGAAATCTCCTGGTTCTAAGCCTGGTGTTACTGTGGTTGTCG
Ah6120	A05	50.967	TGCAGAGCCTCTCAAGCATGAACTGCAACGAGCGCAGGGTGAGGCTCAGAGCCTGGTTGTTTCTAGGGA
Ah2919	A05	51.301	TGCAGGTTGAGACCTCTTTCCTCTCTCTTCTCTGATCTCCTATTCCAGTCACCCCTTTTCTAGCTTTCT
Ah6354	A05	51.676	TGCAGCACCAGCAGCAAGCAAGACTTGGTATGGGTGAAAATTAAGGCAGCTGACAGACCCAATTTTCTG
Ah3853	A05	52.338	TGCAGCATCCTTGCTTTGACCAAGCAATGAGGATGAAGGTACATGTTTGTTCCCATGCCAAGCCTTCTT
Ah5463	A05	52.411	TGCAGGTTGTGACAGTAGGAAAAGTCGAAGGAGGCAGCGAGATCGGAAGAGCGGTTCAGCAGGAATGCC
Ah2276	A05	52.555	TGCAGTGAATTTCACGAGCGCTATTGAAAATTGAGAGTTGTTTACATTATGTTTAAATTTCCTATTTTC
Ah4286	A05	52.679	TGCAGTTGCTTGAAGCCTTCTTTTGAAAATGCCCGGAAGGTGCCACCAATCGTGACAGCATCGGGAATA
Ah2931	A05	53.022	TGCAGAGGTGTTTTAAGAATGATACCCTACAAGGATTTGAAAACAATGAGATAAAGGTCCCATAGCAAT
Ah3409	A05	53.573	TGCAGTTACCTCACAGAAAGAAAGATACTAGATGGGGTATCACTTGTTGTGCCAGCTGGTAAAAGCGTG
Ah6266	A05	54.12	TGCAGCCATTGAGCGAGGGACAACACCTCAACAGCGCACGGTAAGCATAACTATATCTTCCTTTTCACG
Ah6243	A05	54.513	TGCAGTTATTTTTTTGACATTCTAAATCATTTGTTTTTTCAAACACATTTGTGTAAACAGATGTTTACA
Ah6144	A05	54.988	TGCAGGTACTTTGGATTTACATGTATGCCATGACTTGGACTAGGAGATTCAGATGCTCTGAGGGGATTC
Ah2797	A05	55.414	TGCAGAATAGCAGATGCCTGAGTGCTCGGTCTCTCCACGGCACCCTCCTGTCCAGAAGTTGGGGACTGT
Ah4097	A05	55.614	TGCAGTGAATTTCACGAGCGAGTTCGGAAGAGCGGTTCAGCAGGAATGCCGAGACCGATCTCGTATGCC
Ah3431	A05	56.184	TGCAGTATTCAATACATGTAATCTATGGTAGCCCCAAGTTCAAAGGACTGTAATTATACCATAACAACA
Ah6255	A05	56.548	TGCAGGGCCTCCTTCTGGACCACCAGTATCTACATTACCTCCAAATTTGGGCCCTGGAAGGCCTACTGG
Ah6133	A05	56.684	TGCAGGGCTGTGTTGTCACGCCATGGCGCGGCAATAGAAATGTCCAAGGATCACAGGCCTTACTGCATC
Ah5764	A05	57.001	TGCAGAAAGTTCAATGTGTGCTTCCCCATGTGCTAACTCCACATCCAGCTGTAATTCAGCTGTTGAAAA
Ah6138	A05	57.342	TGCAGTTCGCTCTGCATTGCTCTATCTGGTGTCCGCGAGATCGGAAGAGCGGTTCAGCAGGAATGCCGA
Ah2831	A05	57.575	TGCAGCGTGTTGTTGTTGTATGCCATCACTGCATACAACCAAATGCCTCGTTTGCTTGCGAAAATCGCC
Ah6285	A05	57.752	TGCAGTTCAAATCTTTATAGATTCAGACATAGTTGACTAGAGAAAAAGAGCAGAGACAATAACTCACCC
Ah4319	A05	57.94	TGCAGGTGCTGATGACTCTGAAGAAATCTCCTCAATGAATTCGTCTGCTACATCTCCATCTTCATCTAT
Ah2842	A05	58.02	TGCAGCATACGCGAAATGGGTTATGCCGTTAATTTATAAGAGGCGAGATCGGAAGAGCGGTTCAGCAGG
Ah2342	A05	58.029	TGCAGCATACGCGAAATGGGTTATGCCGCTAATTTACAAGAGGCGAGATCGGAAGAGCGGTTCAGCAGG
Ah6268	A05	58.085	TGCAGTACAATCTCATGTCTTCTCAATTTGATTGACTTTTTGCCCTCAACCTTGGTTGATATATAGTGA
Ah6332	A05	58.091	TGCAGAAAAAACACACAATGTTTACATCACATTGGAGACTGATGAGTAACTAATCACTAATCAGTGCAT
Ah6352	A05	58.181	TGCAGTTGATTATTAAGCTCAATATAGTAACACTTTAAGGTATTCCTCATCGGCTCACCGCTTCATCGG
Ah4575	A05	58.372	TGCAGCATGTGGCATGCTCATCTGCTGATGGTCGCACACTGTTGGAATCGTCGAAGACGTCATTGGATA
Ah3997	A05	58.561	TGCAGATCACATACTTGATGTGTAAATTGCTCCAAGGGACCCAATTGTGTATCCACCATGAAAATTCAC
Ah5319	A05	58.706	TGCAGGACAGGAGCTGCAACAAATGTTATTTTTGGATTGGCGAGATCGGAAGAGCGGTTCAGCAGGAAT
Ah6294	A05	58.781	TGCAGAATGAGGGTTAGGGGTGTGCGGGAAGAGGAATTGCTGGCGGAGGCATTGCGAGCGAGATCGGAG
Ah2864	A05	59.007	TGCAGCAACTGGGTAAGCCACCTTCATACCTATACACAAGTACAGGCGTGGGTTTTTGTACCTGACAAT
Ah6329	A05	59.192	TGCAGCTAACAGAACAGAAGAGTGGGTCAAAGATAATCTCACTCTAATACTGATATTGTTGTAGGAATT
Ah6607	A05	59.549	TGCAGTGAGGGATGGAATGAATCTCATACCGTATGAATACATAATCAGTCGTCAAGGGAATGATAGGTT
Ah6314	A05	59.948	TGCAGTACCAGTAAACTTTCCCTGCAACACAGATTGTAGGGAATCAGACTTAGAAACAGCACATAACAT
Ah3953	A05	60.255	TGCAGCCAAAAAAAATTAGCATTGTGTTTATTGTGAAGAGTTTGTAACTATTAGTTTGTGTGTTTGTTT
Ah6474	A05	61.16	TGCAGCCCCTAATATCGCCAGGGGAAGTTAATGCAACAACATTCGGCTTCATACCATCAACTTTCTTCT
Ah4485	A05	61.449	TGCAGTCACACCCAAATAGCGAGATTGGAAGAGCGGTTCAGCAGGAATGCCGAGACCGATCTCGTATGC
Ah3731	A05	61.571	TGCAGCCACGCAGCCCCGCATCAGCCATCGCAGCTCCCCGCAACCCCACAGCCTTCTCCTCTGTTCGAG
Ah3186	A05	61.608	TGCAGTAATGGATTTAGTATGGTTATGGCTTTCAGTTGAGCTGTCATTTTTTATACTCTGTTTCTTCTT
Ah6452	A05	61.714	TGCAGGGATTCTTTGATCGGCATCATTATTACATTGATTGCGATTATGAGGAATAATTGTACTTTCTCG
Ah6156	A05	61.97	TGCAGGATAACACAAAGTCACATAACATAATAGGACTGAGCAACTAGCGAGATCGGAAGAGCGGTTCAG
Ah6264	A05	62.186	TGCAGAAATAACAGAACCTACCATATGATGTCATCAACCATATCATTTGCCAACAAGTAGTATATATTT
Ah5430	A05	62.652	TGCAGATATATATCCAATATGATTTGAACAAAAGCAACGCCGAGTTGGCTCTGGACTATGGCTTCATCG
Ah5775	A05	63.197	TGCAGCATCTGGTTTCTGCATAATCACAATAAACAATGAATCACGAATTGTAGCTTAGTATAGTTATAG
Ah5485	A05	63.89	TGCAGTCAAGGTGTTTGAGGAAATGCCTCTTCCAGACTTGGTTTCTTGGAACTCAATGGTTGGCGCGTA
Ah6356	A05	64.547	TGCAGAATATCGGGAAGAGAGGCGTTCTTCAGACGGCAAACGGAGCTCGGCAGAGGCTGTAGCGAGATC
Ah5352	A05	65.016	TGCAGTCACAGTTCTCAGACATACATCTCAGCAATGGAGAAGATCAAGGAGCTAGCGGTACAGGCCTTG
Ah4930	A05	65.711	TGCAGTAAGAAAGCTTTTCAGATACTAACATCAATTGGCTATTTATACCAAAAGTGTTTCCACTCTATA
Ah6596	A05	67.225	TGCAGTTCCTCTCAAACGCCCTCCAGCAGTTAGTGCTGGACCTATTGCTAAATTCTTCTATGGCTGTCC
Ah6663	A05	68.132	TGCAGGTGCCGTTACCACTTCGGCCGTGTCCATTGCAGTAGAAAGCTTCTGGATTGAGCCACATCTTCT
Ah3942	A05	69.732	TGCAGATTTTAAGATGTTAAGTCAGGGAAATTCTCGCAATCTATATTTAAACAGGGCAATATGATGTGC
Ah3264	A05	71.907	TGCAGCATTGTGCAATATTGATTTAGGGGCTCTGGAAGCGAGATCGGAAGAGCGGTTCAGCAGGAATGC
Ah5341	A05	72.387	TGCAGACAGGGAGAAAGAATTAAAAAATGAGAGCGAGATCGGAAGAACGGTTCAGCAGGAATGCCGAGA
Ahs2966II	A05	75.728	TGCAGTAATTAAGTTGATCCTATAACATTGCGGGAAGAAAGATGAGTGAACCTGGCAGAAAGCACTCTT	12:G>A
Ahs3410I	A05	76.37	TGCAGAACAACTTCAAGATGCTCCAAGTGAAGTGTCCAAGAAGTGCTATAAACTAGGATGTCATCAAAA
Ahs3122II	A05	76.568	TGCAGCAGTGAGGCCAACTGACCTCTGCACCTTCGATGGAGTATAACTCGAGCTGTGAAGCTCCAAACT	34:G>A
Ahs4487II	A05	77.404	TGCAGCGTCGCCGTTCAACCTCGTCCCGCCGCGTCTCCATGGTCGCCGTTGCTGCGAGCTCGCCACCGT	45:C>T
Ahs3271I	A05	78.661	TGCAGCAAATCTTATCGGGAAAGAAGTTCTTTTTTGTTCTAGACGATGTCTGGAGCGAAGATGCCCATA
Ahs2785I	A05	79.739	TGCAGAGTCCAGTTGATGATTACCATCACTCCTATGGAGGCCGAGATTTCCACTTTGGTCTTGTGAGTT
Ahs2309II	A05	79.764	TGCAGTTAGCAGAACAAAGTGTCATGATTTCTATCCTATATCCAGATCATAAAGTTTTACACACAAACC	35:C>A
Ahs2309I	A05	81.262	TGCAGTTAGCAGAACAAAGTGTCATGATTTCTATCCTATATCCAGATCATAAAGTTTTACACACAAACC
Ahs3122I	A05	81.819	TGCAGCAGTGAGGCCAACTGACCTCTGCACCTTCGATGGAGTATAACTCGAGCTGTGAAGCTCCAAACT
Ahs2464II	A05	83.956	TGCAGATGAAAATAAAGTCAGCAAAAAATGAAGTCTGTGCAGAAGCTCAGGCATCCAAAGTTGATTACT	55:C>A
Ahs6118I	A05	85.37	TGCAGTGTCCACTATATGGGCATCATAGAGGCAATTGTGGCTGTTACACATTTTCCTCACAATTTCTTC
Ahs6274I	A05	85.902	TGCAGTTGCTCACCCAATCTTGTGAATTACCAAGTTCTTGTAGAGAGCATGGATTGTGAGCGTGCACAT
Ahs6118II	A05	86.653	TGCAGTGTCCACTATATGGGCATCATAGAGGCAATTGTGGCTGTTACACATTTTCCTCACAATTTCTTC	57:C>T
Ahs3237I	A05	87.153	TGCAGAGGTAAGAATTTAGTTCTCAAGAATTGTGCCTTGGAAAGTGCCTCTTATTCCAAATTCCATTAA
Ahs3235I	A05	88.874	TGCAGATGCTATGTTCCCTTGAAAAGCATCCACTAAGCTGAAACAAACACATAAAGAGGTTAACCACAT
Ah6361	A05	89.251	TGCAGTTTTGGGATTCAATGTTATGAGTAACAGGATCATGATGGGTGAGATCCAGACACTAGAAGATTA
Ahs2641II	A05	90.376	TGCAGCTTCTTCTTCTTGGGTTGTTGTTTGAGTTTTGGAAGAGATAAATAAGCAATGAAGGATCTTATT	49:A>G
Ahs2641I	A05	92.325	TGCAGCTTCTTCTTCTTGGGTTGTTGTTTGAGTTTTGGAAGAGATAAATAAGCAATGAAGGATCTTATT
Ahs2888I	A05	93.114	TGCAGTAATTATTTAACGACTATTATTTTGATTGAATGCAGGCGTAACAGCACCCACATGAGTGAAGCT
Ahs3309I	A05	95.511	TGCAGTCCTTCTTCCTCACCGTGAAGCTCACCAACTGAGCAATCTCCTCCAATTTCGATATGATCTTGG
Ahs2570II	A05	97.765	TGCAGGAACGTCATCAAGAAGAATTTTACTAGTTGAATATTTGTTCATGTCACTATCTTCCAGGTGGCA	62:G>A
Ahs3291I	A05	99.253	TGCAGTGTAACACACAAACAAAAGATTAACACCACACAAAAAGGAATAATCACTGTTAATGCCGAATAT
Ahs4808II	A05	99.451	TGCAGAAAGTTCACTACCACTCCGGTGGCGTTAGGATAAATCCAAATTTATATAAATGTGGAACAGTCT	11:C>T
Ahs3231I	A05	101.124	TGCAGATTAGACCTGGATTTAAAAAATGCCAAATGCAACCTGCATTTTGCATATTCTCAGCGAGATCGG
Ahs2958I	A05	102.397	TGCAGCAATAAACTTATCTGGTGCCTAAGCAATCACACAATCACACGTATGATCAAACTCCGAATAATA
Ahs2815I	A05	104.685	TGCAGTGTTGGGATGAGAGTGAAGATGGCCAGAGAGAACTACGATTCTTCACGGATGACTTGGTTTCAG
Ahs3280I	A05	107.697	TGCAGTAGTGTTACTTATATGTTAAAGCTATGATAATCTACATCTTACCAAGCATGAAACAGTTAATTT
Ahs3070I	A06	0	TGCAGGAACTGCTCGGCAATCTGCTCGAAAACGCCTTCAAGTGGGCGAGATCGGAAGAGCGGTTCAGCA
Ahs2894I	A06	0.093	TGCAGGGCGACACCAAGCCTATCGCCGCCAATCGCGTGATGGCCAGCGTGAAGCACTTTGCGAGATCGG
Ahs2810I	A06	4.478	TGCAGGTGCGGATTGAGCAGCAAGGTCGCCAGCCAGACAGCGATGGTCAGCCACTGCACCGCCATGATC
Ahs3438II	A06	6.456	TGCAGTTGCATGACATCGTGTTCACGAAGGGCAACATTGCGAGATCGGAAGAGCGGTTCAGCAGGAATG	23:A>G
Ahs6391I	A06	6.613	TGCAGATCCTGAAAAAGAACCACCTCTTGTAACTGCAAACACCATCTTGTCTATTCTTGCTACTGATTA
Ahs2979I	A06	7.306	TGCAGGCAAATTATTTAGTGGCAGTTCACCTTTGTCTTCTAAGACTTCTGACGGTTTCTTGGCGAGATC
Ahs3063I	A06	15.582	TGCAGTGGCATGCGGTGCCCAACACCTTGCTCGATGCGAGATCGGAAGAGCGGTTCAGCAGGAATGCCG
Ahs2800I	A06	17.813	TGCAGGAACGCGATCACGATAAACGTGCGACGCCGGCCGAAACGGTCTGCCATCCAGCCGTTCAGAAAC
Ahs2800II	A06	19.616	TGCAGGAACGCGATCACGATAAACGTGCGACGCCGGCCGAAACGGTCTGCCATCCAGCCGTTCAGAAAC	2:A>G
Ahs3216I	A06	22.337	TGCAGCGTTAGGGAAATGTGGGAAAGTGAATGTTTAGGGCGAGATCGGAAGAGCGGTTCAGCAGGAATG
Ahs3063II	A06	23.425	TGCAGTGGCATGCGGTGCCCAACACCTTGCTCGATGCGAGATCGGAAGAGCGGTTCAGCAGGAATGCCG	24:C>T
Ahs2841I	A06	24.974	TGCAGCCGTCAGGCAGTGCCTCACCATCAGATCGCCCAGCGACGATTTGCCATTCTGCAAAATGGACTT
Ahs2793I	A06	25.806	TGCAGTTCGTGAGCCCGACGCAGATCGTCTCACGCGTGAAGGAGCACAAGCACTGAAGCGAGATCGGAA
Ahs3244I	A06	26.708	TGCAGTACTTGCTGCAACCTTCCATGATTGAGACGAACGCGAGATCGGAAGAGCGGTTCAGCAGGAATG
Ahs3167I	A06	27.904	TGCAGAAACACGTACATCACGACGAAGACGAGCAGCACCGCCTCGATCAGCGTCTTTACCACTTCTTCA
Ahs3071I	A06	29.333	TGCAGGATCTCGACTTCTCCTTCCGCCTGCGTCTTCACGTCGAAAAGCGAGGAAACATCGCCGAGGAGC
Ahs2925I	A06	32.438	TGCAGTCGCCAAGGTGAACCATGTTCCCTGTACCACCGGTCGCACCGCTCCCGTCTGATCGACCTGTCC
Ahs3013I	A06	34.125	TGCAGATCGTTCGGCAGCACGAGAGCCGTTACCTTGCGAGATCGGAAGAGCGGTTCAGCAGGAATGCCG
Ahs2925II	A06	34.902	TGCAGTCGCCAAGGTGAACCATGTTCCCTGTACCACCGGTCGCACCGCTCCCGTCTGATCGACCTGTCC	11:A>G
Ahs3167II	A06	35.766	TGCAGAAACACGTACATCACGACGAAGACGAGCAGCACCGCCTCGATCAGCGTCTTTACCACTTCTTCA	56:T>G
Ahs3328I	A06	35.935	TGCAGCCTGCTGGTGATCGACGAGGCGGACCGGATGCTCGACATGGGGTTCATCCCCGATATCGAGGAA
Ahs3071II	A06	37.05	TGCAGGATCTCGACTTCTCCTTCCGCCTGCGTCTTCACGTCGAAAAGCGAGGAAACATCGCCGAGGAGC	35:C>G
Ahs2909II	A06	37.417	TGCAGATCAGCAATGCCGCGATCTCGAAGCTGACCAAGGCGAGATCGGAAGAGCGGTTCAGCAGGAATG	13:T>C
Ahs3199I	A06	37.55	TGCAGGTTCAAGCCTGCGTTGCGAACGCGTCCGAGCAGAACATGGGTCACCATGCGGCCTGCAATCATT
Ahs3210II	A06	38.609	TGCAGGACCCGAAGTATTCGCTCAACCCGGTCATGACCGTCGAACAGCAGATGCGAGATCGGAAGAGCG	22:C>G
Ahs3199II	A06	39.116	TGCAGGTTCAAGCCTGCGTTGCGAACGCGTCCGAGCAGAACATGGGTCACCATGCGGCCTGCAATCATT	14:T>C
Ahs3250I	A06	40.503	TGCAGAGTGTGAGCTGAAAGGGCACGTCCACATCCACTGCACGCGGACGCAGATCACCGTCCTGCACGG
Ahs3250II	A06	42.554	TGCAGAGTGTGAGCTGAAAGGGCACGTCCACATCCACTGCACGCGGACGCAGATCACCGTCCTGCACGG	67:G>C
Ahs2961I	A06	45.343	TGCAGACCGATCTGGTCGACATGCAGGCCAACTGGTATGCGAGATCGGAAGAGCGGTTCAGCAGGAATG
Ahs3210I	A06	50.065	TGCAGGACCCGAAGTATTCGCTCAACCCGGTCATGACCGTCGAACAGCAGATGCGAGATCGGAAGAGCG
Ahs3148II	A06	52.097	TGCAGCCCCTTGCCTGCGACGGTGTTCACGTCTTCATGCAGCACACCGCCTTCCAGCAGATTGCGAGAT	43:C>A
Ahs2851I	A06	55.885	TGCAGAGCTGGATCATGCAATATGTCGACGTCCAGCCCGACTTCTCGACCGAGGACACCAAGGCGAGAT
Ahs2857II	A06	57.797	TGCAGGACGGCGTGCTGAAACTCGTCATTCCGCGACGCGAAGAAGCGAGATCGGAAGAGCGGTTCAGCA	19:A>G
Ahs2961II	A06	59.733	TGCAGACCGATCTGGTCGACATGCAGGCCAACTGGTATGCGAGATCGGAAGAGCGGTTCAGCAGGAATG	7:C>T
Ahs3131I	A06	62.205	TGCAGCTGCTGTTCCTGGTTCAACAAAGGGAGCATATGTGCCTCCTGGAATGAGAGCCGGTGCGGAGAG
Ahs2857I	A06	65.336	TGCAGGACGGCGTGCTGAAACTCGTCATTCCGCGACGCGAAGAAGCGAGATCGGAAGAGCGGTTCAGCA
Ahs3269II	A06	68.03	TGCAGTTGTCCGGCGTCGGCACGCTGATAACCGCAATCAACTTCTTCGTGACCATCGTGCGAGATCGGA	31:C>T
Ahs2885I	A06	70.565	TGCAGGAAATCTTGTCGGGAAAGAAGTTCTTTATTGTTCTAGACGATGTCTGGAGCGATGATGCCGATA
Ahs2993II	A06	74.672	TGCAGTTGCTGGAATGTGGGACGGTCGCCCGCCTTCAGCGAGATCGGAAGAGCGGTTCAGCAGGAATGC	14:T>C
Ahs3354II	A06	76.322	TGCAGATCACCAATCGCCGAGTGGTTTTACCTGAGGCAACCAAAAAGTCGCTCGAAGCGAGATCGGAAG	31:T>G
Ahs3280II	A06	84.449	TGCAGTAGTGTTACTTATATGTTAAAGCTATGATAATCTACATCTTACCAAGCATGAAACAGTTAATTT
Ahs3280III	A06	84.527	TGCAGTAGTGTTACTTATATGTTAAAGCTATGATAATCTACATCTTACCAAGCATGAAACAGTTAATTT	4:C>T
Ahs3418I	A06	110.173	TGCAGCGGCGTGGGTAGCGGCGTCGGCATCGGAGAGTTCCGGCAAACAGGGCAAGAACCATTAAGCTTG
Ahs2780I	A06	123.534	TGCAGGAATTTAAGTGTGAGATATGTGGGAACTACAGTTACTGGGGGCGTCGGGCTTTTGAACGGCATT
Ahs6607I	A07	0	TGCAGTGAGGGATGGAATGAATCTCATACCGTATGAATACATAATCAGTCGTCAAGGGAATGATAGGTT
Ahs2991I	A07	18.037	TGCAGAGTGAAGTGAGTTCCCTCCCTTCCATTTGCAATCATATCTTTGAAGATCCATTTTCTTCACTTA
Ahs3275I	A07	24.419	TGCAGGGCATAATCCATTTAGTGCTCCATGACCATAGAATAACTTTTTCAATCTTTGTGTTGAAGTCAT
Ah6249	A07	25.025	TGCAGCAGCATCTGGTCAAAATTGTAAGAACCTGTTCAATTTCTGGTTTATCAGTAATACGCTAACTTC
Ahs2634I	A07	25.699	TGCAGGATGAGAAGGGATCGTCTAGTTGGAGTTATGCCTCTTTTCAATATAAGGGAGACGGGAATTGAC
Ahs2965II	A07	27.03	TGCAGGAGGCGTCCGAGGCCTACCTGGTCGGTCTCTTCGAGGACACCAACCTGTGCGAGATCGGAAGAG	1:G>C
Ah3464	A07	27.125	TGCAGCCAACTAGTGCATGAACGGCATAAAAAGCCTAACAAGGAGAAAAAAAAACACCTAAGTCTACAC
Ah6247	A07	27.424	TGCAGGGCGGTCTACTTTGTTTAGCAGAAGAATAGGTCGCAACCCATACTTTAAGGCTTTTGCAAGAAC
Ah6179	A07	29.67	TGCAGCAAAACAGGCTGCGCACGCTGCAAGTGTGTGTAACCAGGGACAATGAGGCCCTCATTCTTCAAA
Ah6574	A07	31.147	TGCAGTTGTAGATTGCTTTGCTTGAGAGTTTTAAGCACTTGACGAGGTTTTATACCAGCTTCAGTCATA
Ah3208	A07	32.759	TGCAGGGCACACCTATGATGCTAATGGGAGACGAGTATGGCCACACTCGCTATGGAAATAACAATAGTT
Ah6292	A07	33.076	TGCAGTCAAAACAGTCAAAAAGTTGCTTGGGCGAGATCGGAAGAACGGTTCAGCAGGAATGCCGAGACC
Ah6365	A07	33.185	TGCAGCAGCCGCCATGGAAGAAGCTTGGGGCGCTGCGAGATGTGCACCGTGCCTCCTCTTCTTCAGCGA
Ah6338	A07	34.268	TGCAGGTCCTCACAATCCTCCTCCTCAAAGTCATCATGTCGTCTTTCATCAATCCTCCACCTCTCCGTC
Ah6204	A07	35.58	TGCAGGATGTTGCGGTCAAAGTATTCTCAAAGCAAGAATATTCAGAGGATGTGATACTATCCTTCAGAC
Ahs6474II	A07	35.826	TGCAGCCCCTAATATCGCCAGGGGAAGTTAATGCAACAACATTCGGCTTCATACCATCAACTTTCTTCT	19:A>G
Ah4997	A07	36.882	TGCAGCTCAAATTTGTGTTTGCTAAGTTTCCGTAAAGAAATTGGCTTACAACAAACATGTAAAATAAGG
Ahs3399I	A07	37.262	TGCAGATCCAACATGCCTTCCCACACTCTTTCAAGTGCCGCCCCTCCTCCCCTAGGGACACCAAAATAA
Ah6222	A07	38.424	TGCAGCTTTGGACAGAGTAATGGCCATGCCGGTTGCGAGATCGGAAGAGCGGTTCAGCAGGAATGCCAA
Ah5474	A07	40.041	TGCAGTGTTTCCACAAACTGAACCACACAATTATTAAAATTAATAGTCATACAACTCGAGGACTACGAC
Ah4664	A07	41.235	TGCAGAAGCCACCAGCGTCCAGTTCTTCTCTAGACTCCGCCGTCCTTTCTGTTCCGTCGTGATCGTCTC
Ah3808	A07	42.509	TGCAGTAGTTTGAGAAGACTGCCAGAATTTGGAGAATGCATGAAACAGTTATCAATTCTTATTCTGACA
Ah4542	A07	42.743	TGCAGTGCCAGCTGCCTGCTCCGGTGCCAGCTGCGGCTGAGACAATAAGAGCCGGCTGCGGCAGACAAT
Ah5886	A07	42.754	TGCAGCATGTACACTAGACATAAAATTGCCTCTCATAGCAGTGATGTGTTTACATAAAAGAAAAACTGA
Ah6145	A07	44.427	TGCAGATTTCTTTTAATTTATTCAATCAGCATATTATTTTGGGTTAGATGATAGATTCTGGTTCTAAAA
Ah5563	A07	44.888	TGCAGGAAGGAAAATTTCTCACCTCATCAATAATCGGATTGTAAACAACACCTACAGTAGGAACTTTTC
Ah6188	A07	44.977	TGCAGAAAAGAAAAGTTATGTGGGGTGGGCATATTAATGCATTACAGATAAGCATGTAAAGACAGTTGC
Ah3053	A07	45.285	TGCAGTTGGGGAGTGGTTCAATCTTGGATTGTGCTAAAATTTTGATAGCGAGTTTTGGATATACATTTT
Ah6217	A07	45.801	TGCAGAGCCAAAATCACATCCAAAGGGATCCATAATACATAACGATCACAATAAAATACACATCAAAGA
Ah6341	A07	47.991	TGCAGAGCAGTCATCTCTGTTTTATGTGGCAAATCCGGAATCAAAAACTTGCTTGTATCAGATTCAAGT
Ahs3240I	A07	48.461	TGCAGAATCAAGAAGAGTGTTAAGGGTCAACAATTTTTGTGTTTTGTAATTATCAATTGGTTATCAATA
Ah5386	A07	48.575	TGCAGGACCAGTTCCTTCGCCATTTGGTTAACTAACTAAGATGTGTGATTTTAATTGCTGTAAACATGT
Ah3964	A07	49.661	TGCAGATTTGGCTGGCAGTATCTCTTCTTGCCGATGGTCTTGCTGTTGCTGGGCAGGTTGATACCTCTG
Ah4919	A07	49.694	TGCAGTGATCACAACATATTACACGTGATAACCACCGATAGCCCAAATGAAATAGAAAGATGGAAGCAA
Ahs4808I	A07	49.84	TGCAGAAAGTTCACTACCACTCCGGTGGCGTTAGGATAAATCCAAATTTATATAAATGTGGAACAGTCT
Ah3152	A07	51.544	TGCAGTATTGGAGACACATACTTATCCTTGTCACGATACGACGAGGCTGTTTGTTCTTATCAAAAAGCG
Ah5642	A07	51.705	TGCAGTTGTTCGTCAAGTTAGTTCATAAGATGAACTGTCTAAAGAACAATTTTACAATAGCATGTTTGC
Ah2264	A07	52.519	TGCAGCAAGACGTGACAAGATGAGTCCTAAGCAAGTTGATATGATGCGAGATCGGAAGAGCGGTTCAGC
Ah3531	A07	53.323	TGCAGCTTATTTGAAAATGTCTTCTAATTCGTTGAGGATAAATTATGTATGACATGATGAATTGAATTT
Ahs3035II	A07	53.636	TGCAGCAGCTTCTGGATGATGTTTTCCACGTCCTCGCCGACATAGCCGGCTTCGGTCAGCGTGGTCGCA
Ah6203	A07	54.392	TGCAGAATTTTGAGGGAAAAAACAACTAAACAAATATGTCATATTTTCAGCAGCTAATGTTATAAGAAT
Ah5997	A07	54.451	TGCAGGTTTGAATGCTACTCACATTCTTTTGCTATTAATTCCAAAGCAAGAGAGGCCTCTCCTAGTTTC
Ah4064	A07	55.142	TGCAGACATGCAAATTATGTATACATTATTAAACATTTCCCTAATTGCACATAAGATTGATATTTGTGA
Ah5930	A07	55.182	TGCAGAACATTCAATACAGGTAACAACTTCCTTGAATTGTTGCATGATCTGTGCAGTGAAACTCTCTAA
Ah3363	A07	55.34	TGCAGCGGAACAGTTTTTGTCTGTGCGTGTAGGTGTCCACTAAATAATAACGCCAGCGAGATCGGAAGA
Ah6165	A07	55.419	TGCAGGTAGTTTAGATTTGTTCTACTTCCCTTAACCCTCTATCTTTGTCCTTTCCTCCCAAACATAAAT
Ahs3001I	A07	56.385	TGCAGACAGACTACAGAATCAAAGTTGGCGGCAACACAATCACACCTAAAGCTGATACTGGCATGCTCA
Ah6041	A07	57.347	TGCAGCAACTTGGTTGAACTCATTCGCATCATTACATTCTTTTTGTTATATTTCTCCCACCGATTGGAG
Ah6211	A07	57.453	TGCAGGTCCAGGTTTTCCTTCAGCTGATTGGATTGCTGGCATATAAGCCGAGTTGGACTGGATTGGATT
Ah5108	A07	57.85	TGCAGTTGCATTTTCTGCCCATGATTGCTAGTCAGAGACTAACATTACAAGATAGGCACAAGGAAAGCA
Ah2464	A07	58.419	TGCAGATGAAAATAAAGTCAGCAAAAAATGAAGTCTGTGCAGAAGCTCAGGCATCCAAAGTTGATTACT
Ah6176	A07	58.715	TGCAGACTATTAATATATACTTTTACTTTTAAGTTCACAATGTGAAGGAAAAACATGCAGGCGAATAGA
Ah6508	A07	59.667	TGCAGATTCAGTGTTTGTTTGTTTCTCCACCTTCCTTAAAAATTTTGGAGAAATTTTTTTTGATGATCT
Ah6178	A07	59.769	TGCAGAGTCTCGATAACCTGAAAATCCAAGAATCAAGAGATTCGATGTAACACAAATAGGATCATGGGC
Ah6311	A07	59.828	TGCAGAATGTGAAGGCGTATCTAAGACGTGGAGCTGCTAGAGAATCACTACTACGCTATAAGGAGGCCC
Ah6177	A07	60.107	TGCAGGTTCAGTGATTCAGGGCATGTGCAGTATTACAGGGACGAAAAGAAGGAGTATGGAACCACTATG
Ah6183	A07	60.185	TGCAGGTATGGTCATTTCATACAAATAACTTTTCATTTAATCTTTGGCGACAAACATGATAATATAGAT
Ah6252	A07	60.219	TGCAGAAGTTTCAATGTTCCTTGTTTGTAAACTTGGGGAGGTTATTTTTGTTTGATGTAATGTACCGGT
Ahs3271II	A07	60.385	TGCAGCAAATCTTATCGGGAAAGAAGTTCTTTTTTGTTCTAGACGATGTCTGGAGCGAAGATGCCCATA	13:A>G
Ah5842	A07	60.94	TGCAGGGACTATCCACACTGATTTTGAAAAAGGATTTATCTGTGCCGAGGTTATTTCTAGTCATTACTT
Ah6191	A07	61.148	TGCAGCAAAAGACTCGACACATTATAGATGAAGCCAAATTCAACTTCCCAGTAACAGTTCTATGCTTAT
Ah4053	A07	61.792	TGCAGAAATGGAGACTTCTATGCCGGCGAATATTTTGCGGACATGATGCACGGCTTTGGAGTGTACCAA
Ah6197	A07	62.698	TGCAGCCTGCTCCTATCAGTCGCCTCCTTCTCCTGGTTAGCCACCTTGACCATATCCCTCAGTTTCTGG
Ahs3037I	A07	63.588	TGCAGCAACAATTGAAATCAGCAAGCAGAACACACTTAGCAACTTCAACCCTGTCCACCTCATAGAGAA
Ah2542	A07	63.739	TGCAGCACCACCACCTGGCTCCAATAATTTTGATCAGGTAAAAATGTGCTTGATTGTTCTTTTTTATAT
Ah3042	A07	63.951	TGCAGGTTGCGCATTTCTTTACGCCATTTAACTACAAAAACTTGGAAGAAATTCATGCGGCTTTGAATG
Ah5631	A07	64.109	TGCAGCTGGAAAAACAGTTGGAGGCGAGTATGCAGCGAGATCGGAAGAGCGGTTCAGCAGGAATGCCGG
Ahs3285I	A07	64.378	TGCAGTTGAAATATCTTCAAAGCCTGTGGTTATTGGGAGCTCTTCAACCTTTATAGCAAGGAATTTGAA
Ah4119	A07	64.427	TGCAGTCTCCGCCCGATTTTCGGCAATGTCAACACTTTCTTTGAGGGAAACAACCAAATTTTCCAGTTC
Ah6126	A07	64.835	TGCAGAAATCATAGGAAACAATGTTACTGGTAAACTCAAATTGATAAAGTTTTCAACAAACTTGAAGTG
Ahs2862I	A07	65.562	TGCAGGAACAGCTCGTCGTTGCCCAGCATCACGTATGCGAGATCGGAAGAGCGGTTCAGCAGGAATGCC
Ah3041	A07	66.153	TGCAGAGGCCATTTGTGGAGTTGAACGCCAGTTTTTGTGCCAGTTTGGGCGTTCAACTAGTTTTTGATC
Ah5508	A07	66.225	TGCAGTAGAGTATTTTTCTGATAATTTATATAGTAATTACGTTATTATATACTGGTACTACTAGTGTGA
Ahs2811	A07	66.366	TGCAGATCATGTTCGACGACAAACAACGAATTGCCCGCAGCCTTCAGGCGATTGAGCGAGATCGGAAGA
Ah6530	A07	66.423	TGCAGTAACAAGAATATTCAGGGAACTCTAAAACGAGAACATAGCATACACTAATAAGGCAAAGAAGAA
Ah5753	A07	66.49	TGCAGAAGTTTAATTTAGTACCAACCGGCATGGAGCCAAGGTTATTTCTTTTGGAAGCACAAGTTTGAG
Ah4908	A07	67.433	TGCAGTTCCAATACTGTTGCACCTGATAGTTACTTTCAAGATCCTGAGCTTGTTTCCATGAATGATAAT
Ah4153	A07	67.439	TGCAGGAAATCATCCAAGAACAAATTACTAGAGTATTGTTAGAACGGCTGATCGTTAATCGTCCTCATC
Ah2398	A07	67.929	TGCAGTTATGCCACAAACAACATTTCAAAACTGTGTCGTTGCGAGATCGGAAGAGCGGTTCAGCAGGAA
Ahs6334I	A07	67.951	TGCAGCTTTGGGCACATTAAGAAAGCTCTCGGTCTCGTACCCTTGCGTGCCAAGACTGACATCCAAGAT
Ah2886	A07	68.155	TGCAGCCTATGCTTACATTTCAGGGTAGAGCACTGTATGCGGCTGAGGCCGATCGGCTTCGGAACTGGG
Ah3308	A07	68.51	TGCAGGGAAGCAAACAGAAAACCAAGTGCAAGACAGCTATAACTCCCTGTAATGAAAAGTGAAAACTTT
Ah2664	A07	69.583	TGCAGATCTTGTAGTATCCATCCTCTCCCCAGCTCTCTCCCCATGAATTCTTGATGATCCAGAATGGCT
Ah6086	A07	70.123	TGCAGCATTTAAAGCTGATCCAATGAGAAAGCTCATACCGCCACAAATGATACTCATACGGCGTCCATA
Ah6246	A07	70.238	TGCAGCAACACTTGCATTTGCAAGCAGAGTGATTTTTATAAGAAGCATTCACGGAGGCAGGATGAACGC
Ah2875	A07	70.463	TGCAGATATAACTATTGGATTTTTAAGAAAATCAACCTTCTGATGATTTTCTATAGTCAGCCCCATCTG
Ahs2877I	A07	72.456	TGCAGTTGTATCCGTTCCTGCTACAAGTATATCCTATAAAAGAAAATTAAATAAAATTAACAAAGTAAG
Ah4819	A07	72.891	TGCAGCTATTCCAGAATCTATCACGTTATTCTTCTACAATATGTAAGTTGCAACTGAATGCCCATGCTA
Ah5786	A07	73.132	TGCAGAAACATACATTGCAAAATAAACTAAAATGATATTTAGAATGTGAACTACACAATAAACGAGATG
Ah2697	A07	73.256	TGCAGTATGTTTAATGCAAAATGAGAAAAGCGGAGCCACAACATCAAATAATCTAGTCATAAATTAAAA
Ah6317	A07	73.728	TGCAGCACCATCAATATCAGAACCAAAGCCACCTCTTACATCATGGTCATGATCTGCACTGGTGAACTC
Ah6202	A07	74.294	TGCAGTAGCATCTTTAATTGCTGAGGTATTCCTCTTCCATCAAACCAACATTAGGCGATGATATTCATT
Ah6345	A07	74.32	TGCAGTGTGCCGTGCACGTCACCAGTCTCCCGTCGCACCACCAGCTAATCTACGTCACTCGCATCCACG
Ah6194	A07	74.452	TGCAGCATGAAACTAGCATTGAACGCCAGTTTACGTCATCTATCCTTGAGCAAAGTATGGACTATTATA
Ah6171	A07	74.554	TGCAGAGAATGAAATTCAATAGAGATGTTAAGTATAATAAAAGGTTGATCACATAAACAAATAAAAGAG
Ah3697	A07	74.92	TGCAGTGGTTGAATTATTTGCACAGTGTGGAGCACCATTGGAACCGAAATATGCAGGCGCGATGAGGGA
Ah6182	A07	76.343	TGCAGTGTTCTCAAGAAACTATGAGCATTTTAAGAATAAGCACAAGCACCACATTGAATTCAAAGAAGG
Ahs2923II	A07	76.886	TGCAGCATGGAACTGGCGTTGAACGCCAGTTTACGTCGTTTATCATTGCGAGATCGGAAGAGCGGTTCA	27:A>G
Ah4975	A07	76.931	TGCAGCTTTGGGCATGTTAAGAAAGCTCTCAGTCTCATAGCCTTGTGTGCCAAGACCAACATCCAAGAC
Ah4498	A07	77.246	TGCAGAATTTTCATCAAACAAAAAGGATGTGGGACATATGAAGGTAAAAAAGAATAATGTCATGAAAAG
Ah6164	A07	77.866	TGCAGTTTCTAGTCCTCTAGTTTCCTCTCAGCTCTCAAGTTTGAACTAATCCCGTATGCAATCCTTCTT
Ah5742	A07	78.587	TGCAGGAGTTCAAAACGGAAGTTCAGCTAATTGCAAAACTTCAGCATCGCAACCTCGTAAAGCTTCTTG
Ah5230	A07	78.599	TGCAGAGGATAAGGCTGATGACATTGTTATTGAGAAGAAGACAAACAAATCCAAAAAGAAGAAGGCTAA
Ah6306	A07	79.695	TGCAGCTAGATGAGCACTGGTCCCTCCAATCAGCCAGAACTGCTCGTTTCGCCACCACTCTTCCAACTC
Ah3330	A07	80.3	TGCAGGGCCCTATGCCTGCGTTCAACAAGAATGTGAAAACAATAATTCTTGAAGGAAATGGGTTCTGTT
Ah6289	A07	82.894	TGCAGGTAAATTGTTATCCAAGATTTCTCATACTTTGATATTCTTATGTGAATAGGTCATTGATTAAGA
Ah3753	A07	82.97	TGCAGTCTTTAGGACTAGCCAATTTTACTTGAGTACTTTGTCCCAAGTGACTGTAGTGGCCAAGTTCTT
Ah6152	A07	83.624	TGCAGAGGCTTTGTTCTCTTAAGCCGACGGCCATGTTTTTTTGTAGTATGGAACCCACTCACCGGATTC
Ah3864	A07	84.18	TGCAGCGAAATTATAGGTTCTACTACATGTTTGTCTTCTCTGCAACGCTTCTTTGCTTATACATACATG
Ah4597	A07	84.814	TGCAGATTGTTTGGAGAAATTTGCTTACTGTAGGAATCAACAAGATTGAGACGCGTGTTGCGAGATCGG
Ah6254	A07	85.796	TGCAGTTGCTAAATTTTCCCCTGTGGTAACCTATTCTGTCATTATCTCTATCTAGCTCCTCTCTTTCTG
Ah6563	A07	87.336	TGCAGCCAGATAAAACGGCCAAAATTGTGACCCTGTCAGGCTTGACTTTGTTTTCATCTCTCATTAAAG
Ah6282	A07	89.065	TGCAGCAGAATTCAGAGTTCATGATTGCGCCGCAGAAGAAAAACCGGATCAAGTTATTGGATGAAGACA
Ahs6352I	A07	89.427	TGCAGTTGATTATTAAGCTCAATATAGTAACACTTTAAGGTATTCCTCATCGGCTCACCGCTTCATCGG
Ah6245	A07	89.496	TGCAGCTCAGGGACAATAACGGATTCAAAAAAGCTCTGAACATCAACAAGATCAGTGGACACATAACTA
Ahs6607II	A07	92.07	TGCAGTGAGGGATGGAATGAATCTCATACCGTATGAATACATAATCAGTCGTCAAGGGAATGATAGGTT	64:A>G
Ah4520	A07	94.003	TGCAGCTGAATCAATCTAAATAACTTACATAACCTTAAAATAAATAGAAAAAAAAACAGGTATAAACCA
Ah4008	A07	95.835	TGCAGCCCATTTAGCAAAAGCGCAGGCACAGTTGGTGCCGGCATGGCTGTTCCAGCTGAACAAGCTGGA
Ah6397	A07	96.955	TGCAGAGCTTAAGCAAAACGGTGTTCCATCCTTTGACATTTGAACAGGACAGTCAATGACATCTGCCCC
Ah5375	A07	98.01	TGCAGCTTGAGCACACAGTTTTGCCATTCCATCTAGAGTCACAGCACGGTTACTCACACAGTTGAAGAT
Ah2775	A07	113.32	TGCAGGTTGTTAGTCCAGAAAAGTTGAATGTTTCAGGGATGGTTCATAATGAACAAGTTTATAGAGGGA
Ah4208	A07	118.016	TGCAGGAGACCTCATGGATGAAATAATCCATAAGCTGTTCAATCGATACTAACTCCGGTCTATTCTCAC
Ah2353	A07	125.452	TGCAGCCGTTTTGCCCTTCTAGACAAATTCGAAAAGCTGTTATTTAAAACTACCTCACTTATTAATACA
Ah5986	A08	0	TGCAGTGATATAGCCTGAGCACCTAGTGCAAGCTCCAAAAAGCACTGCCCAAAGTGACTGATATTCTCT
Ah2731	A08	2.018	TGCAGGTATTAACCACACTGTCAAAACCATTGCACTAAGCACATGTTGGGAAGCAGGGGAGGCTGCAAA
Ah6168	A08	4.779	TGCAGTTACATTATGCATGACTGCATTTGTTTAGGTCATATAGATTTTGATGTGTGCACCCCATCTTCA
Ah4864	A08	6.745	TGCAGAAGGCACAATACATTATCTTCAATGCAAAACTTTTAGCCATAACAATTAATGGAGCTACTTTCA
Ah5263	A08	7.885	TGCAGTTGGGGAGTGCTTCAATGTTGGATTGAGTTAAAAGTTCGATAGCAGCTTAGCAAGTTCTGGATG
Ah6180	A08	10.222	TGCAGGAAGTCTTGTCAGCAAAGAAGTTCTTCATTATTCTAGACGATGTATGGAGCGATGATGCCGATA
Ah6137	A08	11.57	TGCAGTTATTGTAATGATGCAGGTAAGATCCTGAGCGAGATCGGAAGAGCGGTTCAGCAGGAATGCCGA
Ah4230	A08	11.927	TGCAGCATCTTCACTTGTCTTGTTCTTTCCAAGATTGACACCGAGAATACCAGGGCCAGCTTTCCCACC
Ah4553	A08	12.693	TGCAGTGGACAACCTTCCTAAAGATGGTGCAGAATGGGTCGAATTTTTCGTACGAGAAATGATGGTTGC
Ah6297	A08	13.357	TGCAGATTTGAAGCCTTGTTTTGTTTACTGTGCGAGGTCGGAAGAGCGGTTCAGCAGGAATGCCGAGAC
Ah5041	A08	13.357	TGCAGATTTGAAGCCTTGTTTTGTTTACTGTGCGAGATCGGAAGAGCTGTTCAGCAGGAATGCCGAGAC
Ah2598	A08	14.821	TGCAGAATGTGACCCAGAGCGAGATCGAAAGAGCGGTTCAGCAGGAATGCCGAGACCGATCTCGTATGC
Ah6641	A08	16.741	TGCAGGGATACAAGGAGTTGAAGTTGGTACGAAGTTGTACGTTTCAAATTTGGACCATGGAGTAACCAA
Ah6109	A08	18.773	TGCAGCCGTTAGTTCGATATTTCCAAATCCAAAGCTTGCTTCTTCCCATGCTTGTAAGTTCTTGTGTCA
Ah4108	A08	19.849	TGCAGTAAAAACCCACAAAATCGGCAATCAGAAAAATAGTGGGCGATGGGGAGAGACTAAATTAAGATG
Ah5598	A08	20.818	TGCAGTTCTTTCAGCTTGCAGCCACGCAGGTTTGGTTGAAGAAGGTACCCATATGTTTTATACAATGGT
Ah4653	A08	23.366	TGCAGTTTCACTAGTGGGACAATCTGCCCCACCTGAATTTTTACAGAAGCTAACATATCTTGTTGTAAG
Ah4264	A08	25.002	TGCAGATGAATAATTTATATAGGATTTATTTTTTCTTTGTTTAATTTTTCTAGTCTCTTTAGAATGTAG
Ah6328	A08	30.408	TGCAGATTATTTTAATTCTCATATATTGTAAACCTTTATGACAGGTCTATCTGTCATACAAAAGTGCAA
Ahs3061I	A08	31.783	TGCAGCACATGCGGCGTCTGGACCATGCTGATCACGCCCAGCGTCGCGATGACGAGGAAGTAGAAGATC
Ah5008	A08	32.932	TGCAGATCTTTCATTACTTCAGGTGTGGATTGTGTGGTTCCAGTGTCATTGATTTTTCCTTTTCAACCT
Ah6364	A08	33.739	TGCAGCCTCTACCGCTTTCTTGCTCACAATTCGGTAGATTTGAGTTAGAACTTCGGCAAATGCATTCTC
Ah6340	A08	33.891	TGCAGTCTCTTCTCTGATCTCTTTATCAAGTCAGTTATCTCATATGTTAGGGACTCGATAGCACGTTGT
Ah6173	A08	34.535	TGCAGCAATTACCTTGAGTACTAGCGAGTTCGGAAGAGCGGTTCAGCAGGAATGCCGAGACCGATCTCG
Ah6190	A08	34.835	TGCAGCATCAGGTGCTATCATCACAGACCAGGCATTCCAATACCAAGGTTGAAGGTATCTTGAATCAGA
Ah3108	A08	36.139	TGCAGAGGACAAAAGATGAGCGAGATCGGAAGATCGGTTCAGCAGGAATGCCGAGACCGATCTCGTATG
Ah6304	A08	37.118	TGCAGCTCTAGAAACTCGCAAAAGCAGATTGGAAGCATCCGAAACCCTGAAGTCGTTGCTCCAAGGTGC
Ah4452	A08	37.118	TGCAGCTCTAGAAACTCGCAAAAACAGATTGGAAGCATCCGAAACCCTGAAGTCGTTGCTCCAATGTGC
Ah3831	A08	37.18	TGCAGCTCTAGAAACTCGCAAAAACAGATTGGAAGCATCCGAAACCCTGAAGTCGTTGCTCCAAGGCGC
Ah6236	A08	38.272	TGCAGCAGCAATGCAATAACCGAGGCCAACCCCTATGGTCCCCCAAGTCCCTGCATCCAACCTAATCCT
Ah6151	A08	40.372	TGCAGAAACACTTGGAAGCTTTTTGCGAGATCGGAAGAGCGGTTTAGCAGGAATGCCGAGACCGATCTC
Ah2531	A08	40.372	TGCAGAAACACTTGGAAGCTTTTTGCGAGATCGGAAGAACGGTTCAGCAGGAATGCCGAGACCGATCTC
Ah5697	A08	43.897	TGCAGAGGAATCTCCACTTACAGTGATCTAATATCCTCCTTTTACCATATCATGGGGGTTTACAGAGGA
Ah6346	A08	45.125	TGCAGAAAGGTCATATCAAAGAACACAAGGGTCCTTTTGATGTGCAGTGAAGATTGCAATAAACACAGA
Ah6214	A08	45.43	TGCAGAAGGAATTTCAAATGATTTAAGAGCAGAACCAATACAAATTAAAGCAAATCTTCATTTTCGCTC
Ah6263	A08	49.578	TGCAGATGTAAATAATGCATATTATGTTATTGTCTTTTGATACGACAGCACGTCACCTAAAACTCTTAA
Ah6322	A08	49.929	TGCAGCTAACAACTTCCCTTTCAATGTATCCGAAGCTGGAAAATCACTATATGTGGTAGATGGAACCAT
Ah6220	A08	53.309	TGCAGCACACCATCAATAGTTTCTAAGCCTTACCAAATCTAAATTCTGCCTAATAAGTACAATAAACCA
Ah6209	A08	54.007	TGCAGCACCATGAAACCAGCCTCGTTGCACCGCTGTCAGCCTCGCAACTCCTGGTGCCGTCGGTGGAGC
Ah5864	A08	55.156	TGCAGCGGAGACATGATCGGCCGCAAGAATTTCCTCCAGCGGCGATGCACACAAGGAACTGCGGAAATA
Ah6123	A08	56.46	TGCAGATGTATATGCTGCTGTTGGAAGCCCTATACTTTTTCGCTTGAGGTATAAAGTTTGATTAGTTAC
Ah5308	A08	60.235	TGCAGATGAAGTGGAAGAGGCTGATGATGAAAACCATAGCGAAGAAGAAGAAGAAGAAGAAGAAGAAAG
Ah3387	A08	60.473	TGCAGATGGAAATACAACAATAGATTCTTTCCATCAGTTTGCTGGTGTGAAGTGGTTGCGAGATCGGAA
Ah2620	A08	60.53	TGCAGATACTAGCTGGAAATGCCAGAAAAGTGAGCGAGATCGGGAGAGCGGTTCAGCAGGAATGCCGAG
Ah6157	A08	60.53	TGCAGATACTAGCTGGAAATGCCAGAAAAGTGAGCGAGATCGGATGAGCGGTTCAGCAGGAATGCCGAG
Ah6319	A08	60.588	TGCAGATACTAGCTGGAAATGCCAGAAAAGTGAGCGAGTTCGGAAGAGCGGTTCAGCAGGAATGCCGAG
Ah6308	A08	61.46	TGCAGGAGATGTTATTAAATTATTCAAGCAGTGAAAAACAAAAAGTATCAACATCAATCAGAGGACCTA
Ah6342	A08	61.733	TGCAGCTCATATGCACATAGAAAACAAAATGAAAAGAAGTAGACATACCTAAAGAACCTTGAAGTAAAT
Ah6230	A08	62.008	TGCAGAATATTTATAAAGGTAAAATGGGGAATGGTTGCAATGAGATCTAACTGAGTAAAGAGTGCGAGA
Ah4509	A08	62.544	TGCAGTTACCTTGAATTTTTAATTGGATGTATTAGTGGTGCCTCTGTTTTGGGTGTAATCAGCACATGG
Ah4408	A08	62.982	TGCAGATTAAATGCGTCTGAGCTTCCATCTGACCACACCCGTATATGGTCCGACCTCTCAGGTAACTTA
Ah6369	A08	64.362	TGCAGCACCATTTTTGTTGTAGTTTAATCGATAGATAAATCTACTTGAATAATAATCTTTTTGCAGGAG
Ahs3169I	A08	67.894	TGCAGGATTGGATTATCTTCTACGGTTGCTACTTCGCTTCGTCCTTAAGGCCAAGCTTAAAAGTGGCTT
Ah6128	A08	68.894	TGCAGCAGAACCTTCATGAAGAGCCCTTGCCTCTGCATCAACTGCGAGATCGGAAGAGCGGTTCAGCAG
Ah5275	A08	70.212	TGCAGCCCTACGAATGAGACTATTAATGGCACGAGAAGTTAAACCATTCTTATGCCTCTTTAAAAGATC
Ah3064	A08	75.844	TGCAGTTGGGGAATGGTTCAATCTTGGATTGGGCTAAAATTTGACAGCAAGTTCTAGATGTACGTTTTC
Ah3374	A08	77.063	TGCAGAAAACTCATAGCACCAACAAGAGACCACGTTAACATTGTAAGAGCTAGACAAATTTGGAAACTG
Ah6293	A08	80.404	TGCAGTTGGGGAGTTGGGGAGTGGTATTGAATTGGGCAAAAATTTCGATAGCAAGTTCTCCATGTACTT
Ah6357	A08	80.585	TGCAGAGACGGAGCAGCGGCAAGATGTTTTCATTTTTGGAAAGTCTTCAATTGCTTAGAAAAATCAGGG
Ah6362	A08	80.971	TGCAGCAAATAATTCATCTTTGCGAGATCGAAAGAGCGGTTCAGCAGGAATGCCGAGACCGATCTCGTA
Ah6008	A08	82.178	TGCAGAAGCATAAGCAAGAAGACGGCAACGGAAACGAGGAGGAAGCAGAGGCAAACTAAGACAAGCGGC
Ah6290	A08	82.189	TGCAGAGAAACTGATTTTGGAAATGAGAACCAAATTCGGGTCCGAACTGAGCTTGCAGGCTTTCAACAC
Ah2431	A08	83.016	TGCAGGATTGTAATGGAAAACATCAAACTTTTTATGATAAATTTAAGGCTTAAGGCCCTTTTTAGATAG
Ah5286	A08	83.261	TGCAGGTATATAGGAATGTCATTTTAAAAAATGAATACCAATCTTCAAAGCTATGTGAGGCACTGTACA
Ah6115	A08	85.053	TGCAGTTGACACAAAGCAACAACCAATAAAAACACGAATGCTAAAAATAGACATTGGACTTGGACATTA
Ah3263	A08	85.512	TGCAGTTTTTACATCCCAAAGCTGCTTCGATTAACATAAACAAATCCATCTGGAAAATCTACTTTGATG
Ah6331	A08	85.972	TGCAGTCCGCCGCCATCTGTTGATAAATATCTGGTTGATCCTGTGGATATTGATCAAATGTACTCTGTC
Ah6200	A08	90.213	TGCAGCTTGCCAAATATTCCAGCTCTGTGCTATTCAGCAACATAACAAAGCATTATATTCATAATTAGT
Ah6184	A08	93.261	TGCAGCATTTCTGTCACAGAAGGGTGCATGCTTTTAGTTGCTGCTCTTGTTTCCAACCAGCTCCTTGCT
Ah4219	A08	93.417	TGCAGTGTAGATATTCTCAAGCAGATCAGTGGGGAAGAGATATCACGAACTGCGAGATCGGAAGAGCGG
Ah6321	A08	103.959	TGCAGAAACCTTTACTATGAACATCTTTATAGATTGTCTGTTCAGTCCCTAACAACTACTTACAGTTTC
Ah3686	A08	105.011	TGCAGGTCCCATTTCATTGGCAATTTTCACAGATTCTGAAAGTCGGTTAAGAAGATTCATCAATGCAAT
Ah2265	A09	0	TGCAGCTGTAGGTATAACAAGCCGCATAGCCACCATCACCAGCGCGAACATCAGCTTCAGCTGACCTTC
Ah6124	A09	1.706	TGCAGGCCTGCTTGCATAAGACATTTGCAAGCCAGAAGTAGAAGTAGAAGAAAGAGAGCTCCCTCAAAC
Ah6552	A09	8.356	TGCAGCAATTTTCTTCCACTTGTTCCCATGTGTTGCTTGGAGGTTGATGACAAGGCGAGATCGGAAGAG
Ah3819	A09	13.049	TGCAGATTTCAACACCAATCAGTTTTTGAATGCCAAGAGAATAATTCATTAAAATGAGGAGCGGAAAAA
FAD2A	A09	24.083	FORWARD: GATTACTGATTATTGACTT; REVERSE:CCAACCCAAACCTTTCAGAG
Ahs3451I	A09	37.609	TGCAGCTGACTTCCTAAACAAGGCAGTGAAACCGGTACTCGTCGGCGGTCCTAAGCTGAGAGTGGCCAA
Ah6485	A09	44.722	TGCAGCTGGGGAATGGTTCAATGGTAGTTTGGGCTGAAATTTCGATAGCAAGTTCTGGATGTACGTTTT
Ahs3161II	A09	54.001	TGCAGCTTTGTAAGGCCATCCCATGCACATAACAAATTGCTCTAAATCAACAAAGCATCAGCACCATTT	11:A>G
Ah6127	A09	54.283	TGCAGAAGAGTATTTGGATTTATCCAAACAGGCGGTCAAATATTGTGGTGGTCTTCCATTGGCACTTGA
Ah4175	A09	54.76	TGCAGCTTGCAAAAGAGCTTGACCTTGTTGATAAACCTGTTGCTGTACCCCTCAGTATATTCTGGCAAA
Ah6307	A09	59.724	TGCAGATATAGTCGTCATGACAAACGCTCCAAGTTACCTAGTTGGATACTCTCTCATCTACATGATGCC
Ah2263	A09	62.724	TGCAGATCCTCCATTGTTGTGCTGTCTAGTTTGTTATATGCATTTTTTTTGCTGCCTTTGTGTTATGAT
Ah3986	A09	64.645	TGCAGAGAGATACAAGGAAATGGTGGACTTCATGAAGACTCCAGTCCTTTCGATCACCCCGGCTGCCGA
Ah3086	A09	64.857	TGCAGAATTTAGGTTTTTCTGGTTGAATTCCAAGCTTGCTGAGACTGGCGAGATCAGAAGAGCGGTTCA
Ah3197	A09	65.419	TGCAGATTGATTCCTCCGAGTTAATATGTAATTTGCAAATGAAATTCCAAAACTAAAGAAACATCAAAA
Ah4720	A09	65.71	TGCAGAAATGGCAGGATGGTGGAGGCGAAAAGGATATTTAGAGAAATGAAAGACCCTGCGAGATCGGAA
Ah6330	A09	66.846	TGCAGACTACTATATCCCTAAATCTCTATCATTGAAAAAGTATATGCACAATCTATCCCGTCAAAAATA
Ah4786	A09	67.635	TGCAGTGGCAGTGCCCAATATGTCTCAAAAACTATGCGTTGGAGAATATCATTATTGATCCCTATTTCA
Ah5664	A09	68.849	TGCAGGGAGAATGCAAGAATTCTGAGGGAGGGAATCGAGAGAACAGGCCGGTTCAACATCATCTCCAAG
Ah2487	A09	69.133	TGCAGTAGCATTGTAAACAATTGCAACAGTGTTCAGGAAGCAAAATGTGAGAAACAATGGTCCACAGAA
Ah6310	A09	69.198	TGCAGCTTAAGAAGATGATGGAGGATATTAAGAGCGACAGTAATATTTTAGGGTGACGATTTTATTATC
Ah2819	A09	70.065	TGCAGTAGTAGTTTGGCTTTATCGATTGCATTGTTCAGCAAACACAGAGACTCTATTCCTGACGAGCTT
Ah6224	A09	70.356	TGCAGTTATTTTCCGATCTGCCGTGATCAATGCTGGCTACCGCATATCCGGAACACATGTTAATCCACT
Ahs3415I	A09	70.965	TGCAGTCGCCGGAAGACCGCAAGAAGCTCGACGGCCTGTACGAATGCATCCTGTGCGAGATCGGAAGAG
Ah3642	A09	71.375	TGCAGAGCAATATGGTGTCTCCATTCTCTATGCATCAACAGCAGCTTGCCATGTTAGCGAGATCGGAAG
Ah4631	A09	71.462	TGCAGAATTTGAATGACAGAACAAACTGCTTGAATTGCCGAGATAATTAGGAGAATAATTCCAACAATG
Ah3153	A09	72.466	TGCAGCAGAGGTTCATCAAAGGAGGACACTAATTCGATGGAGAAATTGGCCTTTCTTCTCATGTCGGCA
Ahs2425I	A09	72.646	TGCAGCAGCCATGAAGCCAGCAATGGCGTGACCCATGAGCCGTTCTACTACTAGCATTCGACAACAACG
Ah5919	A09	73.304	TGCAGAGGAATCTGAAACTGATAGCGAAGAATCAGATGTTAGTGGTTCTGAAGGGGATGACACTTCTTG
Ah6112	A09	74.114	TGCAGATCTTCCTTTATCTGCTCTTGTGTTTTCTTAACTGCATGCACCGTCATGTTCTCCTACTGTCAC
Ah6129	A09	74.67	TGCAGATCTTCCTTTATCTTCTCTTGCGTTTTCTTAACTGCATGCACCGTCATGTTCTCCTACTGTCAC
Ah4953	A09	74.691	TGCAGACTGAACAGAAGTAATGATGCTTGGTATCAATGGACCTTGGATCACCAAATCATAATTTTCTTG
Ah4363	A09	74.824	TGCAGAACCTTCTTAGGAACCCTAGCTGCGACAATTCCAGAACCACGAGGTGCCGGCACCATCCTAACA
Ah4875	A09	75.205	TGCAGCCATCCGTGCCCATTTGTTTCCCATCTTAGCATGAAGCTCAATGATCCGGCGCTCTTCTTCTTC
Ah6160	A09	75.327	TGCAGCCATATGGGTCTAGTGGATAGAGGCTGGGCTTATTTCAAAATGATGTCTGATAAATTCAGCATT
Ah5452	A09	76.724	TGCAGTTAGTGAATAGTGAAGTCATTTCCTTTTATTCCCTTGTATACACATGCATGCGAGATCGGAAGA
Ah6158	A09	77.419	TGCAGTGAGTCCTCCCCCACCACTTACACCATCTCTGCCACCTCCATTGCCGGTTCTTGAAACTCATCC
Ah6141	A09	77.841	TGCAGAAGTAAGGGGATCAAGAATGTTACTAACAGAAAATCAGAATCTACTTTGTATAAGTGGAGAAGC
Ah6228	A09	77.956	TGCAGTATCTACATAGATATATTGCAACAAAGAAGCCTATACATGACCGATTCGCAGTGCTGTCCACGG
Ahs3253I	A09	78.73	TGCAGCTTCCAGACTTCAAGAATATTCCCATTCATCATCATCATCATCAGCGAGATCGGAAGAGCGGTT
Ah6162	A09	79.257	TGCAGTAAAGATTCACTCCTCCTATTCATAACCAAATTCTCCTACCAAGAGGAATGCATGAATGACTTT
Ah5797	A09	80.431	TGCAGAATCACCTGGTACTAGTTTGATTTGCATGTCAATTTGTCCAAACAAAAACATCTGATTTGAAGC
Ah6234	A09	80.716	TGCAGTCTACACGGTGGTTACTTTATACTGAGCAAGCACCTTCAGCATGGTTCAATTTTGCTTTGTGTG
Ah6121	A09	80.858	TGCAGTGCTAAGCATTCCCATAGTTGCTACAGCTGTGCCAAACAGCCCACCAATTGGGTTTCCTGTCTC
Ah2298	A09	81.494	TGCAGAAGAAGACAAATTATGTTAAAAACCTTAATCATAGCATTTAATTTCTTGTGCCATACATAGGAT
Ah6240	A09	82.467	TGCAGAGGATGATTTGGCCATCCAGAAGCACCATTATTTAAACCAACAGATGTCCTGTCAGATAATCCC
Ah6116	A09	83.152	TGCAGAGCTATCCCTCGATCTCGCTAAGATGACTCCAGAGATAAGGCAGACTCCAGAAGTTCTATTTGC
Ah3742	A09	84.03	TGCAGTCCCATCTTTCTCTTGTATTTTCTAATGAACCGACATTCTTATGCGACACTAGAATTTTCGGAC
Ah2475	A09	84.266	TGCAGAGATCAATCGGTATCTGGATGAACTAACTTCAGAAATGAAGATGCGAGATCGGAAGAGCGGTTC
Ah3097	A09	84.933	TGCAGGTGCAATATATGGCTCCTTTTAGCTATCTTATGGTTGATGTTGTTATTGCTAGAATTTCTTGTT
Ah5153	A09	85.03	TGCAGTGAGTTGTGTTGGCCATCCATTTGGAATCCTAATTCTCTGCAATCCACTATCCTCAAGTTTTGT
Ah6276	A09	85.438	TGCAGAGAAGGCATTTGACAGAGGACTTAAGGGTCGGAGAAGAGAGGCGTGAATTAAACTTTAAATAGC
Ah6159	A09	86.056	TGCAGACTATTTGTTTAACGTGCTATTAAAGCTTATTTATGCTCTGTGTTCTATTTATCTTTGTTTTTC
Ah6347	A09	86.859	TGCAGTTTTAACTGTTAATTATTACAATTGGTAAACTCAAGTTGCAATGCATCCTATGGGTTGAGTGAA
Ah6166	A09	88.365	TGCAGGCATTGGGAAGACAATCGTGGTTAAAAAAGGAGGCATAGGAGTATATACCATAAGCTCTAATAG
Ah2387	A09	88.381	TGCAGCTCAGTTCTTACACCCTCTTATTTCATCCCTCTGCTCAATTGCTCCCGTTGGTCTTCAGAATGT
Ah2953	A09	89.112	TGCAGCCGCCAGAATCAACTGTCTGAGGCAAATGGAAGTAAGTGCTTTTCCAGAACTGAAAAGCTTGAT
Ah2975	A09	89.214	TGCAGTAATAAAGTGTTATTTTGCTTCAGGAAAATATGCGGAAGCGCATGAATACGTCGTTGGTACTAC
Ah6386	A09	89.532	TGCAGATGTATATGCTGCTGTTGGAAGCCCTATACTTTTTCGCTTGAGGTATAATGTTTGATTAATTAC
Ah6232	A09	90.839	TGCAGCGAATGAGAAGCCCATTGATGTGTTGCGAAAAGTGTGTGGGAATGATAGATGTGCTGATTGCGG
Ah5053	A09	91.319	TGCAGAAATCCTACTTTTCTAATATCTGACGCAGTAACTCTGTAAGTCAGAACCACTTTTGAATTGTTT
Ah5497	A09	92.266	TGCAGATCTCCCAGAAACTGTGATGTTTTAGAATCCTTCCCATAGTCTTGCTCCAACAAATTTTGTGTT
Ah2642	A09	94.504	TGCAGCCATATAAATTCAATTCAACAAGGCTTTTGTGGTGTGCCAGAAACGGGTGAATATAATTCAGCG
Ah5241	A09	95.154	TGCAGTTTTCTTAATAAGTATTATGCTTTTGCTGAAATCTTTTGTATACAAATTCAAGCGAGATCGGAA
Ah3376	A09	97.073	TGCAGGAACTGAAGAAGGAAGCTTTTGAGGCAATGGAAACGCAATTGAAGAGGTATTGCTCATGACACC
Ah6408	A09	99.075	TGCAGCAATCTTGCACTGAATTCAAGCAGCCCTTCCAAGGCTTCGGCCCTCTGTTGGTACGATGAAGTA
Ah5853	A09	99.608	TGCAGCACTCTCTGACTCCACTTCCTGCCTCCAATGGTTCCGCGAAGAATGAATTGGTTGCAGAGAAGC
Ahs6334II	A09	107.027	TGCAGCTTTGGGCACATTAAGAAAGCTCTCGGTCTCGTACCCTTGCGTGCCAAGACTGACATCCAAGAT	3:G>T
Ah4186	A09	108.507	TGCAGTAGTTGCAGACAAGTGCGGTATTGTTCTGAGAAACACCAGGTAGTTGAATTGATTAAATGTCTC
Ah6351	A09	113.358	TGCAGAAAAGCGGGAAATGATGAAGGAAGAGATGATTGGCAAGTTTCTGTTATCATCTTTATCTTGGAT
Ah5363	A09	125.72	TGCAGCCCTCCCTTCTAACAGCAGCACACACACACACACACATACACACACACAAAGCTTCCTTTCTCT
Ah3598	A09	133.046	TGCAGCATCACCCGGGATACTAATCTGCTGCTCCAGCAACATCTCCCTGTACCTATCAACATCATTGTT
Ahs6352II	A09	146.677	TGCAGTTGATTATTAAGCTCAATATAGTAACACTTTAAGGTATTCCTCATCGGCTCACCGCTTCATCGG	5:C>T
Ah4831	A10	0	TGCAGTCTTTTGGCTTTAATTGAACCACTTGCGAGATCGGAAGAACGGTTCAGCAGGAATGCCGAGACC
Ah2686	A10	2.129	TGCAGAAGTTCATAAATTTGCCCGACAACAAGCAAAACTTTTTGGGCTGGAAGAAGTTGCAAGAGATTG
Ah6358	A10	4.128	TGCAGTTAGTAACTGTTGTAAATTTCAGATTTTCAAAGTAAAGATTAGAGATACTATGAAGGACTTTCC
Ah4797	A10	6.445	TGCAGGAGTGCTCGAGAACTTTGATGAGGGAGAAAAGTATGCTGAGAACTTTCTGAGGAAGTTTTCACG
Ah3075	A10	7.795	TGCAGTTGACTTGCCGCCATGGTTCTCTGTGCTATCTATAGCATTGAACTCAAATGTAGACCTTGTAAG
Ah4397	A10	9.758	TGCAGCTGAACTGCGGCCAGAAGCTGCTCAATACTGTGTGCAAAAACAAGATCATGGTTTGGACATGGC
Ah4708	A10	12.976	TGCAGTAGCAATTCTGTTCCGCATTTTGTTTGGTTCGAATAGGATATAATTGAATAGAAACGTTCCTAT
Ah6172	A10	15.391	TGCAGTGTGTTCATTGCATACATCAAGTATTTATTAAAGTTTTCTCCTATTGCAAGAGCTATATCACCA
Ah6280	A10	17.312	TGCAGTATGCTGATCAGATAATGGGGCTTTTCTACAGGGTTTTTGCTTGCAGAAACGCCACAGCACATG
Ah4330	A10	20.221	TGCAGTCACACCATCACATTAAGTTCAATAGAAACAAAATAGCTTGGACCATCCATTACAACATAACCA
Ah4030	A10	23.101	TGCAGGAAGAGTGGCTCAGAAACAGACAAGTGTGAGCCGAGTTCTGATTCATGGGCAGCTGCGAGATCG
Ah6107	A10	23.52	TGCAGGATTTTGGGACCCTTGGTGCATGGAGACTATCCCATTTCCATGAAGACTAATGCAGGTGCCAGA
Ah4352	A10	26.271	TGCAGGTTATGACTTCTAAACTAAAGATGAGAAATTTTCTATTGCAATTACCCATCTAAAAGGATGAAG
Ah5653	A10	28.623	TGCAGGACCATTTTGATCTGCATCTCGGCTTAAATTTTCAGAAACCTCAGTAACACTATGGAGTGATGA
Ah6326	A10	28.923	TGCAGATGTTCCTGGGAATGTATTGTTGGTGACAATTGAGGGTGCGGATGCACGCCTAGTCAGCATTGA
Ah6213	A10	29.16	TGCAGATTTTAAGATGTTAAATAAGGGAAATTCTCGCAATCTATATTTAAACGGGACAATATGATGTGC
Ah3797	A10	34.297	TGCAGTTCCATTGAGTGCATCAGGTTGTAGCTTCTCCACTAATCTCTCAGCACATCTACAAAATACCCT
Ah3675	A10	34.59	TGCAGAAGAATGCCAAAAACGAGAATCTTACAAAAAAATGCGAGCAGTGATAATCGAACAGTGACTGGC
Ah4141	A10	36.684	TGCAGCCAATCACGACTAGCTAGTACCAAAAATTGAGGACGAAGATTCTGAGGAAGCAAGCTATTCTAA
Ah4474	A10	37.605	TGCAGTTTCTTTTGTTCTGTTTCTCTCCGTATTTGGTATTCCTTCTCGTCGCGAGATCGGAAGAGCGGT
Ah3319	A10	37.71	TGCAGATACAGCCGTTTCTCATGCTAGGCATGAAGAAACAGCTGGTCTTGAGGATGATTCAAAAAAAGA
Ah6030	A10	42.116	TGCAGTTACATTCATACAAATGTCGACGATTTTCAAGAGATCTTTCGAGAAAGGTTCTTCATGCCATAA
Ah6312	A10	45.335	TGCAGTTTGGTTTGGTTTTTCGGTTTTTTAAACTGTTTCGACTCTGGAAGGCAACGACGCTGCGAACTG
Ah4263	A10	53.721	TGCAGCCACACAGCCCCGCATCAGCCCTCGCAGCTCCCCGCAACCCCACAGCCTCACAGCCCCGCAGCG
Ah3119	A10	55.623	TGCAGATACTTAATAAGAAGTGGATCTGTTCTTTTTTAAATTTTCTAAATGGAATCCTATGTGAATGAA
Ah4375	A10	56.312	TGCAGATGAAGATCAAGGTGTTGGAAACAGAGAAGAACATGAATAACAACAATGAACCAATGTTTCCTT
Ah6630	A10	60.57	TGCAGAGTTTGCTAGGAAGTGGGTACCATTTTGCAAGAAATTTTCCATAGAACCAAGGGCACCGGAGAT
Ah4042	A10	61.177	TGCAGAATAATGCCAAAAACGAGAATCTTACAAAAAATACGAGCAGTGATAAGTGAACAGTGACCAGCA
Ah4430	A10	71.301	TGCAGGGTACCAAAATGGCAAGTTTAAATTGTGGTGAGATGTTTAAGTCTTAATTGATTTCTCTTTTCA
Ah6257	A10	77.301	TGCAGGGAATAAGCAAAGGTTTGGTAGCCGAAAAGGTTATATCAACCATGTTTAATGGTGGTAATCCAC
Ahs3255II	B01	0	TGCAGTACTGCTTTCGCAGATAAAGTCATTTGAGACTTCTCAATAAAACGGAGTGGGATGCCACTTTGT	38:C>G
Ah6360	B01	8.083	TGCAGTTTCAGCAATTATTTTACTATAATTTTACCTTCACTTGATACCAGTTGTTACAAACATCTGCGA
Ahs3028I	B01	9.634	TGCAGTATCCCAGATATATGTTTTTCCAAATCTTGCATAAACCTGCGAGATCGGAAGAGCGGTTCAGCA
Ah5208	B01	13.382	TGCAGGAGGAGTTCACCTTCACAAGCAGGTTCACCTGCGAGATCGGAAGAGCGGTTCAGCAGGAATGCC
Ah6227	B01	16.562	TGCAGGAGAACAGGATGGTAAATCAACTATGGGCTGCGACTGTGCGGGTTTTGCGGGACAGTGGCACTC
Ahs3305II	B01	19.331	TGCAGCTCTTGCAGAGATTATATTTGGAAACAGAGAAAATCTAATATCCGTAGATCTAAGCTTGCTGGA	65:T>A
Ah6248	B01	19.579	TGCAGCAAGAGAATCATCACGACGACAGAGAATTCCAAGATACAAATTCCATTCTCAACGGCCTTGGCC
Ah6323	B01	20.516	TGCAGAAAGCTATGTATGTACAAACAAATTTAAGTTCAAACAGAGGACCTAAAACAACATGCAGTTCCA
Ah6251	B01	21.49	TGCAGCTATGTTAATCATGGGTCAGGCTAAGGAAGAAACATACCAGTTTTCAAATTGTAATCTAAGGAC
Ah5574	B01	23.572	TGCAGTTCTCTTTGGTGACAATGTTGTAAAACGGGTTGCATCTTTTTTTAATATATTTACGGCTAGACT
Ah6201	B01	25.096	TGCAGACATCCATGTAGAGCTACAACAGTGTAACTAAAGTGGCGAAGAGCAACGCCGACTTTTGTATAT
Ahs2959I	B01	25.347	TGCAGAACATCGCCAAGGCGATCACCGACAACCATCCCGAAGTCTTCCTGATCGTGCTGCTCATCGACG
Ahs2773I	B01	28.419	TGCAGCCGATCAAAAGCGACTGAGGAAGGTGTCAGCTTTTCACTGCATCGAGGATGAGCTCAACGCCTG
Ah3764	B01	28.578	TGCAGTTAGTGAATAGTGAAGTCATTTCCTTTATTCCCTTGTATACACATGCATGCGAGATCGGAAGAG
Ah4564	B01	30.65	TGCAGAGGGAGCATTTGACAATGCAATTTGAACATCCCAACTCTTATAGTTTAATCTTCGCGAAACAAC
Ah6355	B01	31.33	TGCAGAATCTCTGCCGAGAAATCTCCGGCACCCTGTAGAAGACCCCTTCCACTCCCTCAATGCCGCCCA
Ah6163	B01	35.947	TGCAGACTGCTGTGATGCCACTAGGAGGAGGAGAAGAAATACATTTGGTTGCAATGTATTCGCGGCATA
Ah3141	B01	37.135	TGCAGCATATGCTGCATTCATAATAAACAGAATCCCAAGATCATCTTTAAAGGATAAGTGCCCATATAA
Ah4820	B01	38.131	TGCAGAAAACGAGCAACTTTAAAAGCTTCAATTACTCGTACAAGATCGTGGAAAGATCAAATAGCAGTT
Ah2764	B01	39.17	TGCAGCCAAAGCTTGGGTTAGATGGCAATTTTATTTGCTTCACATAGAGCTACACTGGATTCAAATCCT
Ah6119	B01	41.279	TGCAGTAATTTCAAACTCTCCAATTGAATACTTTCTGATATAACTTGCACTAAAACATTTTGTGTGCTA
Ah5264	B01	41.77	TGCAGACTATCTACATTTTGCATGGCTGAATTGGAGCCATTCATCTTAGTTCCATTTCCATACCTTGGC
Ah6199	B01	42.859	TGCAGCAAGGACAAGCAGCTTTTCCCTTTCTTCCATACTCATCACCGCAACCGGCACACATAACTTGGT
Ah6385	B01	42.913	TGCAGGAAGCACAGCTCGAGGACTCACTGGTGGAGGCGAGATCGGAAGAGCGGTTCAGCAGGAATGCCG
Ah5708	B01	43.027	TGCAGAGAAACAAATCAATAACTGGTGGAGAAGGAGAAGTACCTAGAGAAATCGTAACCAGCAGAGAGA
Ah6195	B01	46.583	TGCAGAATGCAAATTAAGAATATTCATCTTGGGAAAGAAAGGGAATCCAAGTAATAACGCAACAGACCT
Ah6132	B01	48.957	TGCAGAATCTTGTGTGGCATAAGTGGACAACTTCTCATCTGTTGGTTGTTGATTAGGCAAAATACTTAG
Ah6196	B01	53.628	TGCAGCTGCTTCATTGTTCCAGCTATAATCATCTGATCGTCACTTCCTAGCCGAGCAAACCCAACACAC
Ahs3304I	B01	55.565	TGCAGCAAAGCATTAGAATCAGTTCATAGATTCATAGGTTGAACAAAGTTTCATTTGGTTCAGAAAGTG
Ahs2813I	B01	61.742	TGCAGTTTTTTGACAAGTCAACAGTGGCAGATGCCGACATAGTCACAGAGTTTAGTAATAAGAACCAAT
Ah3241	B01	64.724	TGCAGATCCAACCCATATTTATCAATGGAATGGAAATTTGCAATTTAGACCATTATGACCGAAAACATA
Ah3175	B01	67.083	TGCAGCTCCAAGCAGTGCACGCAGCTTAGCAGCTTCGTCTTTCAAATCCTTCTCTTTCTCCCGAAGTAC
Ah6327	B01	71.161	TGCAGTAGAATAGAATCTACAATGGAACAGGATATTATTGCAAATTAGGATTCATGTTTCGACTTTCGA
Ah6367	B01	73.949	TGCAGATAGAACATTCCATGGGAAAGATAGACAGTGACGTCAAAGAAGCCGCGTATCATGCTTGGCTGG
Ahs3123I	B01	83.595	TGCAGAACAGTTAAAGCATACTCGTCCTGAAGATATGGCTGAGATCGGTGAGAAGATGGCTAATGCATC
Ahs2784I	B02	0	TGCAGAAAACCAGCATACATTCTCTTATTCCTTTTAAATCAGTGCATGTGAAAATGCATATAATTTTGA
Ahs6126I	B02	2.12	TGCAGAAATCATAGGAAACAATGTTACTGGTAAACTCAAATTGATAAAGTTTTCAACAAACTTGAAGTG
Ah3709	B02	3.939	TGCAGAAGATGTTATTGGACTGTTTCTGAAATTAATTCATTGAATACTTTCTCTCTGACTGGGGCAGCG
Ahs3272I	B02	4.671	TGCAGAGGTGTTCAACTTTATAGGACAGCATGAGTTCTTCTATGAGGAAGCGCCGGATAGGATGCGAAG
Ahs2911I	B02	9.043	TGCAGCACTGTCCTGTACGAATATTGAAAGTCGATTGCTAAAAGCTGCTCGAACAAATGTAGCATCATT
Ahs3434I	B02	9.982	TGCAGCGCATGCGAAATGAAAAACCACATCAATTTAAGAATGGCGCCAACAAAATGGGACTGACATAGA
Ahs3434II	B02	10.341	TGCAGCGCATGCGAAATGAAAAACCACATCAATTTAAGAATGGCGCCAACAAAATGGGACTGACATAGA	37:G>A
Ahs2769I	B02	12.386	TGCAGATTTGATTGCGAAGAGAGGGCGAGGATTCATCTACTCATTAGTAGTGGTTTTTTCGTGTTGTAT
Ah6303	B02	12.9	TGCAGGATTCTTTTTCTTGAGTGCACCAATAATATCATTGTACATCATTTCTATGGTCCTCTTTTGGCA
Ahs2478II	B02	13.465	TGCAGATCCTATCAAGAGAAATCAACTGAATTGGGTAAGCCGATATAAAATCATTGAAGGTGTTGCTCG	35:T>C
Ahs2836I	B02	17.032	TGCAGAGCACTCCCCCATTTCACCGTACTTTTTGTCTTGTATAAATCCAACTGCATTTGGTCCTCCTTC
Ahs3342I	B02	17.397	TGCAGCGCATGCGAAATGAAAAACCACATCAATTTAAGAATGGCGAGATCGGAAGAGCGGTTCAGCAGG
Ahs3342II	B02	18.167	TGCAGCGCATGCGAAATGAAAAACCACATCAATTTAAGAATGGCGAGATCGGAAGAGCGGTTCAGCAGG	37:G>A
Ahs2954I	B02	18.239	TGCAGGAGGAGGTGCACATGGCACCATCGCTGGGTCTTGATGTTCCAACCAGTTCTGTGTGCAAACTTG
Ahs3047II	B02	18.52	TGCAGCGCTAGATTCTCCGCCATGCCGGAGAACGGGCAAGCGGCCTTGAACGTCGCCCCGTCCTCCAGC	8:T>C
Ahs3367I	B02	18.822	TGCAGGTACTATTAGCAACATTCTACTCCATTGCTCAGTGGAATGGACCGCCACGAAAGTCAGTAGCTT
Ahs3057I	B02	19.272	TGCAGCAGTAGTAGGTCTTCTCCTCATGCGCCACCTTCAGCTTCAAGTTGTGCTGCTAGCATGCATGTT
Ahs2839II	B02	19.37	TGCAGACACTGCACGACCTTATTACCTCGAAAAGGTACAGGGCATGGCAGAAGACCCTCGAAAGGATTA	16:C>T
Ah4041	B02	20.376	TGCAGATACAGTTGTTTCTCATGCTAGGCATGAAGAAACATCTGGTCTTGAGGATGATTCAAAAAAAAA
Ahs3151I	B02	20.4	TGCAGGGTTGATCCTTTTCATAACAGCAGCATATAAAGCTTTAGCGGTTGTAATATTTCTATACATTTT
Ahs2987I	B02	21.49	TGCAGTGCCAAATCCATAGATGGGTCAACATGGAAAGTAACATCATCCGTCTTTCCACGAACTGTTCTG
Ahs2911II	B02	21.593	TGCAGCACTGTCCTGTACGAATATTGAAAGTCGATTGCTAAAAGCTGCTCGAACAAATGTAGCATCATT	18:G>A
Ahs3334I	B02	22.215	TGCAGAATCTAGAAGCAGAGTGAACCAATCCTCATTGCATATAGATTTGGAATTACTTTTAGTGGCATC
Ahs3457I	B02	22.9	TGCAGAAACCAAAATCCTCTACTCCCTTTATAATCCTGTCAAGAACCTGAAATTACCAAAAACCAACAC
Ahs2770I	B02	23.27	TGCAGTTTGGGCTGCCACCAAGATTAAGCAAGACAACTTGTCGATGCATGATAGGCGTCGTCCACTTGC
Ahs2788I	B02	23.745	TGCAGGACTGTTTTCTACTTTCTTTTCCCCTAGTTTTTCTGAGGCTGGTGATGCTAGCTCATGCTTTCT
Ahs6315II	B02	24.03	TGCAGATTGCAAAATTGAATAACTTAGAACAAGAAATTCAAAGGACAAGCTTATAAAGAAAAGGAAGGG	37:T>G
Ahs4853I	B02	24.541	TGCAGTTTGCTCGCCTTTACCCGCTGGATCAAAAGGATTTGGCACCTGCATTGCGAGATCGGAAGAGCG
Ahs2905I	B02	24.793	TGCAGCCCAAACAAGTGGATGACCACCAATGGCCAAACCAATAATTGCAGCCTTGGTAATCACAGACAA
Ahs6350III	B02	24.946	TGCAGCATATCACACAAATTGTCACAACACCAACAAGGCAATGGCTGAACATATTAAGGGCAACAAAAC
Ahs2896II	B02	26.084	TGCAGCAATTGCGAATGCTAACAACAATGGAAAGTACTTCCTGAAGGAAGTTCACAGATCCCTCTCAAT	22:A>C
Ahs2570I	B02	28.25	TGCAGGAACGTCATCAAGAAGAATTTTACTAGTTGAATATTTGTTCATGTCACTATCTTCCAGGTGGCA
Ahs2905II	B02	28.66	TGCAGCCCAAACAAGTGGATGACCACCAATGGCCAAACCAATAATTGCAGCCTTGGTAATCACAGACAA	18:A>G
Ah6239	B02	28.74	TGCAGCAAATGATCCATAACATGACTCTGCTGAGATTCTAATTAGCATGTTTTATATCTCATCAATTGA
Ahs6130II	B02	28.989	TGCAGAATGTGTGAATTTAAACCTGCTCTTCGAAAGACACAACACGAGGCTGAATCTGCGAGATCGGAA	8:G>A
Ah5397	B02	29.252	TGCAGACTGCAATTTGCTGCTACTCACCTCCAGAGCTTTCAAAGGGCCACCTTGGAACCAGATTAACGG
Ahs3377I	B02	31.471	TGCAGAATACGACCTTCAACCCGAGTAAAATCAGATTCAATGGTAATCCCAGAAGAGCGAAGCATAGGC
Ah6430	B02	31.765	TGCAGCTCTCAGTTGTGGCATCAAGTTTTTGTAGTGAGCGAGATCGGAAGAGCGGTTCAGCAGGAATGC
Ahs2923I	B02	32.188	TGCAGCATGGAACTGGCGTTGAACGCCAGTTTACGTCGTTTATCATTGCGAGATCGGAAGAGCGGTTCA
Ah6104	B02	32.484	TGCAGGTATATAGTCCCAAGTATTGTTAACTTGGGGAGACATGGAGAGAAGGGGAATGCCATGCTAAGA
Ahs3310I	B02	32.54	TGCAGCAATAGTTGCCACCCTTCTTGTGGCATTCCTTTGCATCCTAAAATTCCGGAAGCACAAGGTGGT
Ahs3275II	B02	32.797	TGCAGGGCATAATCCATTTAGTGCTCCATGACCATAGAATAACTTTTTCAATCTTTGTGTTGAAGTCAT	9:T>C
Ahs2840II	B02	33.525	TGCAGGGATTTCCTAAAAGCTGCAAGGGCCGCGAAATCAGCTGGCATGTCTAAGGAGAACTACAGCATC	32:G>A
Ahs2840I	B02	33.995	TGCAGGGATTTCCTAAAAGCTGCAAGGGCCGCGAAATCAGCTGGCATGTCTAAGGAGAACTACAGCATC
Ahs6199I	B02	34.291	TGCAGCAAGGACAAGCAGCTTTTCCCTTTCTTCCATACTCATCACCGCAACCGGCACACATAACTTGGT
Ahs3377II	B02	34.74	TGCAGAATACGACCTTCAACCCGAGTAAAATCAGATTCAATGGTAATCCCAGAAGAGCGAAGCATAGGC	68:C>T
Ah4686	B02	35.862	TGCAGATCTTCCTTTATCTTCTCTTCTGTTTTCTTAGCTGCATGCACCATCATGTTCTCCTACTGTCAC
Ahs3017I	B02	35.95	TGCAGCATCCTGCTCTGCTTCTTTTCGATGTGAATATGTGAGCCTCGACTTGAACTCCCTTCCATTCAC
Ahs3161I	B02	36.079	TGCAGCTTTGTAAGGCCATCCCATGCACATAACAAATTGCTCTAAATCAACAAAGCATCAGCACCATTT
Ahs3152I	B02	36.903	TGCAGTATTGGAGACACATACTTATCCTTGTCACGATACGACGAGGCTGTTTGTTCTTATCAAAAAGCG
Ahs3007I	B02	37.062	TGCAGCTTCTTCTAATTGGGTTGTTGTTTAAGTTTTGGAAGAGATTAATGAGCAATGAAGGGTCTTATT
Ah3219	B02	37.598	TGCAGTTCTTTCTCTTTCTCTCTTCTTTGGTCGTGTCAAAAAATAGTTATACATTATTCAACTATGTAT
Ahs2955I	B02	37.813	TGCAGTTCCCATCACCATGGCAAGCATATAAAATTCAGAAGAAAGAGTTGCACGATAATTAAATGTACT
Ahs3043I	B02	38.837	TGCAGGAGCAACATTATGCAAAGGACTAAATAGAGCATTGGGGACAGTTTTGGCAGCATGCTTAGCAGT
Ah6295	B02	38.975	TGCAGGAAATCACTGGAGATGGATAGTCCTTATAGGTAATACATCCAGCCTCCTGTGATATTTTCTTGG
Ah3275	B02	39.188	TGCAGGGCATAATCCATTTAGTGCTCCATGACCATAGAATAACTTTTTCAATCTTTGTGTTGAAGTCAT
Ah2908	B02	39.343	TGCAGTAAAATTGAGAGCTATTACTGCAAATTTTTGGAATCCATCAAATGTCTTGTGCAATTCGAACTT
Ahs3043II	B02	40.554	TGCAGGAGCAACATTATGCAAAGGACTAAATAGAGCATTGGGGACAGTTTTGGCAGCATGCTTAGCAGT	6:C>T
Ahs3132I	B02	40.701	TGCAGCACAAGCATTATGTGAGTTTCTTGTAAATTGTTGCAGGGTCTTGTTAGTTCTTATATTTCTATT
Ahs3237II	B02	41.095	TGCAGAGGTAAGAATTTAGTTCTCAAGAATTGTGCCTTGGAAAGTGCCTCTTATTCCAAATTCCATTAA	56:C>A
Ahs2631I	B02	41.256	TGCAGTGAAGCTCCAGAAAGTTTACAGGAGTTACAGGACAAGAAGAAATCTCGCAGACTGCGCAATTGT
Ah5164	B02	41.485	TGCAGGGGAGCCGGAGGTTTGGTCGAATTCGAAGATATCAAGGCTGCAAGGCTTGAGAGTTTTCCTATG
Ah6316	B02	41.516	TGCAGTGTCATAATGGAGCTGCTGTGCCTGATACAGCAATGATGCCATATCATGAATCGCTTTCTCTGA
Ahs3653I	B02	42.141	TGCAGCTATCACGTGGCTTTCCTGTGGGGAAATCTCCTGGTTCTAAGCCTGGTGTTACTGTGGTTGTCG
Ahs6430II	B02	42.265	TGCAGCTCTCAGTTGTGGCATCAAGTTTTTGTAGTGAGCGAGATCGGAAGAGCGGTTCAGCAGGAATGC	1:A>G
Ahs2854I	B02	42.306	TGCAGCATAGAACTAGCGTTCAACGCCCTTTTGCGTCATCTAAACTTGGGCAAAGTATGGACTATGATA
Ahs3235II	B02	42.531	TGCAGATGCTATGTTCCCTTGAAAAGCATCCACTAAGCTGAAACAAACACATAAAGAGGTTAACCACAT	64:C>G
Ahs3005I	B02	43.372	TGCAGATTACAAAACTAATAACTAAGTATCAAAGATTAATTTTTCACGTGGAATTTGTTCCCGATTCCT
Ah2320	B02	43.399	TGCAGCAGACACAGCAATCAAACCAACGGTGCCCTTTGGTGTGCGAGATCGGAAGAGCGGTTCAGCAGG
Ah2709	B02	44.129	TGCAGTGACAAAGAAATGAAGTTAATAAAAATCTGATTTTCACAAATGACGGGGAACGATAAATTAAAG
Ah6135	B02	44.712	TGCAGCTGAATTTTTATCTTAGTGCTTAAAGGATTACGATGCGAGATCGGAAGAGCGGTTCAGCAGGAA
Ahs6130I	B02	44.906	TGCAGAATGTGTGAATTTAAACCTGCTCTTCGAAAGACACAACACGAGGCTGAATCTGCGAGATCGGAA
Ah2597	B02	45.072	TGCAGATATATGTAGCAATAAAGTGACCTTTCAAATACAAGTGTGAATTCTACACTAACCGATGCTAAA
Ah3486	B02	45.312	TGCAGCCAAAGATGCCGATTTGGTGGGGGACTTGTTCAGCTTAATTGATAGCACTTTCGTCGGTTTAAG
Ah3786	B02	45.375	TGCAGGCACTCGGCCGCGTACTCTTTGGATCCCAACAGAATTCCGCAGTTAAGCAAATTGATTATTGTT
Ahs3456I	B02	45.621	TGCAGATATTCGTGTGAAGGAGCCCACCCTCGAATCTCTGGCAAGGTTGGGTTTGGTTTGGTTTGGTTT
Ahs3366II	B02	45.902	TGCAGCTACAAAGGTTCGTTGTTTAGTTCTCAAAAATGTATAGCAGCACAATGCTCTCCACATTTATAA	58:C>T
Ahs6245II	B02	46.635	TGCAGCTCAGGGACAATAACGGATTCAAAAAAGCTCTGAACATCAACAAGATCAGTGGACACATAACTA	5:A>G
Ahs3036II	B02	47.708	TGCAGGTAATGTGCGCTTGACAAGGAACCCAAAATACTTTGCAGCCTCCGTCCGTCTGAGTGTGATGTC	52:C>T
Ahs6245I	B02	47.862	TGCAGCTCAGGGACAATAACGGATTCAAAAAAGCTCTGAACATCAACAAGATCAGTGGACACATAACTA
Ahs3195I	B02	48.084	TGCAGAATCCTTGAATTTGTCACAAATGGTAGACACCTTCTTATAATCAAGTGCATAGTAGTTTTTCTC
Ah3620	B02	49.022	TGCAGATTATCAAAAAGAGAAGAATGTAAGGATTTTGCATACTGATTCACCACCATAGGCAATTAATAC
Ahs3451II	B02	49.399	TGCAGCTGACTTCCTAAACAAGGCAGTGAAACCGGTACTCGTCGGCGGTCCTAAGCTGAGAGTGGCCAA	3:A>G
Ahs3653II	B02	49.4	TGCAGCTATCACGTGGCTTTCCTGTGGGGAAATCTCCTGGTTCTAAGCCTGGTGTTACTGTGGTTGTCG
Ah4964	B02	49.582	TGCAGCAGCAAGAAGCCCCAAATGCATGCTATCACTTGACAACACTGAGGAAGGCATCACAGTTTGTGG
Ahs3138I	B02	50.349	TGCAGCAGCTACTGTTTTCAAAAATTTATATCTTTTAAACCACTTGGCCAAATCCCTTGAAATTTTTAT
Ahs3211II	B02	50.577	TGCAGGGCGCATTTCTGACCCAAATCCTGAGCATCTTACGCATGCTCTATATATGCGAGATCGGAAGAG	27:T>C
Ah5875	B02	51.098	TGCAGGGAACTGATTTGGATTTGCCATGGATGTATAAATGTTTGGAAACACTGCATGTCCTGAGTAGCA
Ahs5230II	B02	51.138	TGCAGAGGATAAGGCTGATGACATTGTTATTGAGAAGAAGACAAACAAATCCAAAAAGAAGAAGGCTAA	28:A>G
Ahs3106I	B02	51.257	TGCAGCCACGCAGCCCCGCATCAGCCCTCGCAGCTCCCCGCAACCCCCACAGCCTCGCAGCCCCGCAGC
Ah4463	B02	51.643	TGCAGATGCCCTTGAATCATTAAGGAAGAGCTATGAATTTGTTTGCCCCAATGATGGCTTTCTTGAGCA
Ahs3105II	B02	52.978	TGCAGGGAAGCCATGCACTGCGCTCTTCTCTGCAATTCTGTAATAAACTTCGCCAACGGTGGCACCGGC	54:A>C
Ahs3125I	B02	53.224	TGCAGTTAGCCCGGCAATCGCAGCAGGACCTGTCACTCCCAATGCCAGTGCTCCCAGAGCGCCAATAGT
Ah6198	B02	53.44	TGCAGAGTAGAGAATTTCCATACAATGTTAGTAATCTCGTTACTTATGCAAATCATCAATTTTAATAGT
Ahs3322II	B02	53.723	TGCAGCACATCGACAGCCATAGAATCCAGCTGTTTGGTCGAGAAGATGATCATAAAATTGACCTCTCAG	6:A>G
Ahs6306II	B02	55.33	TGCAGCTAGATGAGCACTGGTCCCTCCAATCAGCCAGAACTGCTCGTTTCGCCACCACTCTTCCAACTC	48:T>C
Ahs3322I	B02	55.483	TGCAGCACATCGACAGCCATAGAATCCAGCTGTTTGGTCGAGAAGATGATCATAAAATTGACCTCTCAG
Ah5964	B02	56.04	TGCAGCACATAGCAGCAATGCTGAAAAGAAGATTGTGAGAGTTGACATTAGCTCTGATACTGTATGCCC
Ahs3370I	B02	56.421	TGCAGTGCCAAAGGATAACAATAAAGCCTTGAAGCTCGGAGTCGGAATAGGTTTAGGTATGAGTACACT
Ahs2832I	B02	56.44	TGCAGTTAGCATTTCTGTAGGCTCTCCATAGCTCCAATCGATTTCAGGCGATGAGATTTGGCGCGTAAA
Ahs3460II	B02	56.643	TGCAGTATCAATAACACCTTCCCTACCTCCCATGGCATGGAAAAAGAACTCTTGTGGGGTCAGCCCTCG	14:C>T
Ah3708	B02	57.812	TGCAGCTCCTTATATCTGAGTATGTCTCAGGTGGCAGTCTCTACAAGCATCTCCATGAAGGATCGGGTG
Ahs2934I	B02	57.818	TGCAGGTGGCAGTTCAGCAGTTGATTTCACAGAATCACCAGGAGCTTCAATTAACTTGCCTCTATTGTC
Ahs3105I	B02	58.525	TGCAGGGAAGCCATGCACTGCGCTCTTCTCTGCAATTCTGTAATAAACTTCGCCAACGGTGGCACCGGC
Ahs6705II	B02	59.485	TGCAGAATGGTTGGATGGAGGGGAGAGGCAATACAATTGTCAAAGATGCAAGCAGAAAGTTAGGGCTCT	24:G>A
Ahs6705I	B02	59.515	TGCAGAATGGTTGGATGGAGGGGAGAGGCAATACAATTGTCAAAGATGCAAGCAGAAAGTTAGGGCTCT
Ahs6255I	B02	60.378	TGCAGGGCCTCCTTCTGGACCACCAGTATCTACATTACCTCCAAATTTGGGCCCTGGAAGGCCTACTGG
Ahs3460I	B02	60.89	TGCAGTATCAATAACACCTTCCCTACCTCCCATGGCATGGAAAAAGAACTCTTGTGGGGTCAGCCCTCG
Ahs2832II	B02	61.874	TGCAGTTAGCATTTCTGTAGGCTCTCCATAGCTCCAATCGATTTCAGGCGATGAGATTTGGCGCGTAAA	51:T>C
Ah5408	B02	62.88	TGCAGTCCTCTCATAGGTCTGAGAGGACTCCAGCACCACAACAGGGTCTGTCATCACTTCCTTGGTCAA
Ah5585	B02	63.267	TGCAGGAGTCCAATTGGTGCGCTCTCAATTGTGCTAGAAATTAGACATCCAGGGCTTTCCAGCAATATA
Ahs2867I	B02	63.308	TGCAGTGAGGTGCTTAAAGTGACAGCAGAGTCAATAAGGCAGCTGCGAGATCGGAAGAGCGGTTCAGCA
Ahs2843II	B02	63.524	TGCAGGTAGAACGCAGTTGGCCAATCACATATGCATACCTGCGAGATCGGAAGAGCGGTTCAGCAGGAA	35:T>C
Ahs2843I	B02	64.251	TGCAGGTAGAACGCAGTTGGCCAATCACATATGCATACCTGCGAGATCGGAAGAGCGGTTCAGCAGGAA
Ahs6186II	B02	64.998	TGCAGTTAGGCTTATCGGGGACTGTCACTTCCTTCATAGATTATGCCAACTTTTGCTCTTCTGTTTTTT	15:C>T
Ahs3157I	B02	65.61	TGCAGCTTATATTTCCCTATTTGGATTTAGACGTAAAGTATTTTGATTTGGGGATTCTGAATCGCGATG
Ahs3226I	B02	66.126	TGCAGATTCTCCCTTGAAAAGGCAAATACCTGATTCCACTCCGGGTCTTGAGTTTTCTCATAGTGCTTG
Ahs2936I	B02	66.175	TGCAGAGCAAAAGCTTCCTTCACTCTATCTCTTGGACAGTATAGTGAAGAACTTTGGAGAGGAATATGT
Ahs6550I	B02	66.491	TGCAGTCAATGGTGTGGTGGGAGATTCAGTAGTTGACCTCAGGACTCCAGAGGTAAACATGTTGTACGC
Ahs3366I	B02	67.239	TGCAGCTACAAAGGTTCGTTGTTTAGTTCTCAAAAATGTATAGCAGCACAATGCTCTCCACATTTATAA
Ahs3173II	B02	67.592	TGCAGTTGAGGTCTCTGTGGATGATGCAGGGATCGTGTGTGTGCAAATAATTCAAACCTTCTAGAATCT	33:C>T
Ahs5230I	B02	68.586	TGCAGAGGATAAGGCTGATGACATTGTTATTGAGAAGAAGACAAACAAATCCAAAAAGAAGAAGGCTAA
Ahs3331I	B02	71.005	TGCAGTGGGTTCAAATCCATCAATTTATTATTGTATAGTTTTGATTCTATCTCACTTTAGTCATCCAAA
Ah6153	B02	72.423	TGCAGAAGTTCAGTTCAGTGGAGCGAAAACAGGTTATACTTCTTGGCATTCAACCTAGCATCACTTGGT
Ahs6255II	B02	74.222	TGCAGGGCCTCCTTCTGGACCACCAGTATCTACATTACCTCCAAATTTGGGCCCTGGAAGGCCTACTGG	9:T>C
Ahs3349I	B02	74.847	TGCAGGTTCCATTCTTTAGTGATGACGAGGACACTCCAACCACTCCAAAGGCTGATGCACTTTTCATTC
Ahs3265I	B02	74.852	TGCAGCTGGCTTGCTTGATTCCATGAATTCCTTTGACAAATGTGGCCTCAACTTGACATGGTAGTCGGG
Ahs6350III	B02	75.027	TGCAGCATATCACACAAATTGTCACAACACCAACAAGGCAATGGCTGAACATATTAAGGGCAACAAAAC
Ahs3272II	B02	75.549	TGCAGAGGTGTTCAACTTTATAGGACAGCATGAGTTCTTCTATGAGGAAGCGCCGGATAGGATGCGAAG	54:G>A
Ahs2901I	B02	75.835	TGCAGCAACTTCACAGGCAAATACGAATCAGCAGCAGCAATGGCAACCTCGTTAACAACAGGAGCCTGA
Ahs3073I	B02	75.986	TGCAGCACCTTAATCAAGCTCTAACAGTATTTGCTATTTCTTAAACTGAAGTGTAACAAGTTCTTGTTG
Ahs3226II	B02	76.249	TGCAGATTCTCCCTTGAAAAGGCAAATACCTGATTCCACTCCGGGTCTTGAGTTTTCTCATAGTGCTTG	41:C>A
Ahs2395I	B02	78.548	TGCAGTGGCCAATGGCATCATATTACCCTTTTTCGGGTTCATGGTTTCAAAGATGGTCAATATTTTCTA
Ahs3247II	B02	80.109	TGCAGATAACATTCTATTGAGCTGTGGTGGTCCTCAAACTAGTAAAGATTCTGATGGAAGGGTATGGCA	21:C>T
Ahs3265II	B02	80.602	TGCAGCTGGCTTGCTTGATTCCATGAATTCCTTTGACAAATGTGGCCTCAACTTGACATGGTAGTCGGG	13:C>T
Ahs2934II	B02	83.461	TGCAGGTGGCAGTTCAGCAGTTGATTTCACAGAATCACCAGGAGCTTCAATTAACTTGCCTCTATTGTC
Ahs3147I	B02	83.529	TGCAGAATTTCCAAACACCAACACGCACAAGAAATGATCGAGTTAAAAAGAACGCAACTTTAGTTAGGT
Ahs6317I	B02	84.908	TGCAGCACCATCAATATCAGAACCAAAGCCACCTCTTACATCATGGTCATGATCTGCACTGGTGAACTC
Ahs6317II	B02	86.938	TGCAGCACCATCAATATCAGAACCAAAGCCACCTCTTACATCATGGTCATGATCTGCACTGGTGAACTC	59:T>C
Ahs3386I	B02	88.113	TGCAGGACCAGGCTCAACAGGCATGCTCCTTATAAATTCTAAGGCCTTTTCTAACTGCCCAGCTCGCCC
Ahs2990I	B02	91.719	TGCAGTGCTATTGCGCAAGGCCTACAACACCTTTCTCTTCTGGTCCTCACCTGTGTTGGTATCCGCTGC
Ahs2774I	B02	92.527	TGCAGTTAATTTGCAGGGAATGGCAACTCAGGTTGAGTCTCCAAATGGGATCAAGATTGAAGGGAAGCA
Ahs2774II	B02	93.178	TGCAGTTAATTTGCAGGGAATGGCAACTCAGGTTGAGTCTCCAAATGGGATCAAGATTGAAGGGAAGCA	37:T>C
Ahs3171I	B02	95.003	TGCAGTGATGCAACTACTCTAGCTTCAGGCTTCAGTTATCTGTAATCAACCAATTAGAGTGCAAAGTAA
Ahs3027I	B02	96.016	TGCAGCCTCTTAAGGCTATCCCAGAAGGTGGATAGCATAAAAAACCTCCTAGAAAATGAAGAACAAAAG
Ahs2767II	B02	96.067	TGCAGCTAACGGCAAGCCATCACACCTCTCGACAATCTTTCTACCTATTCCTTCCAGTTCTGAGCTCCC
Ahs2839I	B02	103.609	TGCAGACACTGCACGACCTTATTACCTCGAAAAGGTACAGGGCATGGCAGAAGACCCTCGAAAGGATTA
Ahs3280IV	B02	106.335	TGCAGTAGTGTTACTTATATGTTAAAGCTATGATAATCTACATCTTACCAAGCATGAAACAGTTAATTT	59:C>T
Ahs2836II	B02	110.137	TGCAGAGCACTCCCCCATTTCACCGTACTTTTTGTCTTGTATAAATCCAACTGCATTTGGTCCTCCTTC	6:G>A
Ahs3259II	B03	0	TGCAGGGGAGATCATCACCGGCAATCTGTGCGAATTCCCGTCCTCCCATGAAGCGAGATCGGAAGAGCG
Ahs3242I	B03	0.52	TGCAGGAGCACGCCCGTCATTCGCCGGTGCAGGGCAGCGTGCTCTATACCAATGGCGAGATCGGAAGAG
Ahs3242II	B03	2.956	TGCAGGAGCACGCCCGTCATTCGCCGGTGCAGGGCAGCGTGCTCTATACCAATGGCGAGATCGGAAGAG	25:G>A
Ahs3056I	B03	3.665	TGCAGCTTCATCGGGTCGTGGTTGATGCCCTGGACGAAGTGCATGTCCACCTTCACATATTCCGGCTGC
Ahs3355III	B03	5.779	TGCAGGAAGATATCGCCGACCGCACCCTGGCGATGTTGAAAGGCGAGATCGGAAGAGCGGTTCAGCAGG	19:C>T
Ahs3236I	B03	6.514	TGCAGTATGGTTCATTCCGACCCTGCATTTCGAGATAGCGAGATCGGAAGAGCGGTTCAGCAGGAATGC
Ahs3158I	B03	7.211	TGCAGGATCTGGTTGGCCTGCTCGACCTGCTTCAATTGCGAGATCGGAAGAGCGGTTCAGCAGGAATGC
Ahs2863III	B03	9.451	TGCAGGTCTTCGGAGGCCATGGCTATGTGGTCGAGACCGGCATCGAGCAGTTCATGCGAGATCGGAAGA	46:G>A
Ahs2940II	B03	10.412	TGCAGCATCACCCACTTGCCCCGGTAATCAGCCAGCGTGGCCGGGCTGCCATCGATGGCGAGATCGGAA	29:A>G
Ahs3205II	B03	12.692	TGCAGTTCACCGCGGGAGAGGGTCTTGGGATCGACACGGATACCGCCCTTGGCGAGATCGGAAGAGCGG
Ahs3355I	B03	12.703	TGCAGGAAGATATCGCCGACCGCACCCTGGCGATGTTGAAAGGCGAGATCGGAAGAGCGGTTCAGCAGG
Ahs2940I	B03	14.949	TGCAGCATCACCCACTTGCCCCGGTAATCAGCCAGCGTGGCCGGGCTGCCATCGATGGCGAGATCGGAA
Ahs2983I	B03	15.179	TGCAGGTGGATGCCGACCCGATCTATATCCGCCAGGGGCGAGATCGGAAGAGCGGTTCAGCAGGAATGC
Ahs3248I	B03	15.688	TGCAGCACCAGTCGGTCCAGCCAGAGCGGATTGTCGCTGTCCAGGAAGTAGGGATTGGGCATCAGCGAG
Ahs3088II	B03	16.866	TGCAGCTACTTCGACGAAAAGAGCTTCAGCATCTTCGACGCCAAGATCCACACCACCCGCAACAATTAC
Ahs4230I	B03	17.973	TGCAGCATCTTCACTTGTCTTGTTCTTTCCAAGATTGACACCGAGAATACCAGGGCCAGCTTTCCCACC
Ahs3140III	B03	18.179	TGCAGTTCCACGAAGGCCGACATCTGGTTGCGGGCATAGCCGTGGGCCAGGTTGAACATGGAATAGTTC
Ahs2860II	B03	18.811	TGCAGAATCCGAAAGACAAGGAGGAGCTGGAGAAGGTCATGCATAAACGGAGCGAGATCGGAAGAGCGG
Ahs2982II	B03	19.566	TGCAGACCATGGAACAGCAAGGGATTGGCATGCAACAGCGAGATCGGAAGAGCGGTTCAGCAGGAATGC
Ahs2983II	B03	19.636	TGCAGGTGGATGCCGACCCGATCTATATCCGCCAGGGGCGAGATCGGAAGAGCGGTTCAGCAGGAATGC	25:T>C
Ahs3350II	B03	19.764	TGCAGGTTCAGCCCTATGCCCGGGTTCAGGTAGGGATTGAAGAGCGAGATCGGAAGAGCGGTTCAGCAG	14:T>G
Ahs3350I	B03	21.111	TGCAGGTTCAGCCCTATGCCCGGGTTCAGGTAGGGATTGAAGAGCGAGATCGGAAGAGCGGTTCAGCAG
Ahs2969I	B03	21.601	TGCAGCTCCTGCAAGGGCAAGCTGGTGTCCGGCCAGGTCGAGCACGGCCCGCACCAGGAGCGAGATCGG
Ahs3289II	B03	22.284	TGCAGGCCATGTAAGGCCACCTGACTTCATCCAATACGACATCACCTACCGGGGCGAGATCGGAAGAGC	47:A>T
Ahs3292I	B03	22.972	TGCAGTCGCAATTCCAATCCCAGTTCGCCCAATTCAAGCCGCCGGCCCAGGCTTTCCCTGGCTTTGCCG
Ahs3404I	B03	23.383	TGCAGCACTACAAGCCGGTGTTCTTCAACCCTGCCCAATGGCTCTTCATCCTGGCCGCCTGTGATCGCC
Ahs3172II	B03	23.911	TGCAGGACACGAGTACCTACAAGAGCCGCCAGCAAAGCGAGATCGGAAGAGCGGTTCAGCAGGAATGCC
Ahs2969II	B03	25.514	TGCAGCTCCTGCAAGGGCAAGCTGGTGTCCGGCCAGGTCGAGCACGGCCCGCACCAGGAGCGAGATCGG
Ahs2777I	B03	26.617	TGCAGCACGGCGGTCGGATCGAAGTCCACCAGACGGCCTTTGAAGGCATAGTCCATCGCGAGATCGGAA
Ahs2868I	B03	28.308	TGCAGGCCTGCGGCCTCGATCTCTCACCGATGCAGGACGTGCCGGGCATGATGGTCATGCGAGATCGGA
Ahs2871I	B03	29.407	TGCAGTGTAGCGATTACATCGGCGAACTGGTCGACGCCATCGAGCGAGATCGGAAGAGCGGTTCAGCAG
Ahs3127III	B03	32.021	TGCAGACCAACAAGGCCGACATCGTCATCTCGGCTTTCTCGATCACGCCCGAGCGTGCCAAGGTCATCG
Ahs3262I	B03	33.455	TGCAGGCTCAACTGCTGCTCCGGCGTATTCGTGCCCCAGCCGACCGACAAGGTGATGCAGTGGCTGATG
Ahs2884I	B03	34.639	TGCAGATCCTCAATCGCCTGGACCAGCTCAAGAATGCAACGCAGCAAATCGGCCTGAACCAGCGAGATC
Ahs3127II	B03	37.981	TGCAGACCAACAAGGCCGACATCGTCATCTCGGCTTTCTCGATCACGCCCGAGCGTGCCAAGGTCATCG
Ahs3049I	B03	39.687	TGCAGGCTGTTCGTTTCCAGCCAGTCCTGCACGGCAATCATGGCCATCTTGATCAGGTCGGCGGCAGTG
Ahs2884III	B03	41.641	TGCAGATCCTCAATCGCCTGGACCAGCTCAAGAATGCAACGCAGCAAATCGGCCTGAACCAGCGAGATC
Ahs3288I	B03	41.702	TGCAGACGCCGGCCGGGCTGGAACAGCTGACCATTCTTGAAGTGAGCTATCCAGCGAGATCGGAAGAGC
Ahs3299I	B03	49.572	TGCAGATCTACTACGATGCACAGGCAGACTGCCTGAACATGCATTGGACGAAATGGCGAGATCGGAAGA
Ahs2910I	B03	54.52	TGCAGGAAATCGGTATAGGCGTAGGCCGACACATAGGCCGGCATGGCCATGGGCAGCAGCAAGGCCCAG
Ahs3299II	B03	56.165	TGCAGATCTACTACGATGCACAGGCAGACTGCCTGAACATGCATTGGACGAAATGGCGAGATCGGAAGA	25:A>G
Ahs3109II	B03	63.261	TGCAGCACGTGCACAGCAACTATGAGATCGACCTGTTCCAGGCGAGATCGGAAGAGCGGTTCAGCAGGA	22:T>C
Ahs2928I	B04	0	TGCAGATACAGCGGCAAGTGTTTCTCAAAACGATGTTGCCAATCGATCCGGAAATTGAGCCAGTCAACG
Ahs3254II	B04	0.968	TGCAGGATGGCCTCATGTTCCTCCCAGACCGCCAGGTGCGAGCGAGATCGGAAGAGCGGTTCAGCAGGA	14:A>G
Ahs2863II	B04	6.915	TGCAGGTCTTCGGAGGCCATGGCTATGTGGTCGAGACCGGCATCGAGCAGTTCATGCGAGATCGGAAGA
Ahs3249II	B04	16.517	TGCAGTCAAAACAACAGTGGCCGTCCGCGAGGTTAACGAGGAGCGAGATCGGAAGAGCGGTTCAGCAGG	23:T>G
Ahs3082II	B04	17.314	TGCAGCATGCACCAGCTGTGCCTGCCCATGGGCCTGGACCAGGGCGACATGCAGCGGTTGGAACAGGTC
Ahs2999I	B04	20.171	TGCAGCCTTCGGAAGGGCAGGTGCTCTTCGATGGCCGCGACATGACCCGCATGCCCACCCGCGATCGCA
Ahs3254I	B04	22.903	TGCAGGATGGCCTCATGTTCCTCCCAGACCGCCAGGTGCGAGCGAGATCGGAAGAGCGGTTCAGCAGGA
Ahs3306II	B04	24.835	TGCAGTCGCAAGGTTCGCTCAAGACCCGTGACGGCAAGCCCTTCGACGTGAACTCCATCACCGACCTGT	1:A>G
Ahs2765II	B04	26.854	TGCAGGGTGACGGCCTGGGCCAGATCGGCCACCGACATGCCCGAGAGGATGGACAGCGAGATCGGAAGA	23:A>G
Ahs3423I	B04	28.929	TGCAGCGGATCATCATGTTGGCTCATTGGGCAAACCAGATGCGGTTGATGAAGATGCCGATGAAGAAGG
Ahs2968II	B04	30.018	TGCAGGAAGTGGATAACATCACCTATTACACCTTCCAGTACAACATCCTCTCGCCGGACTCCATCGTGA	13:T>C
Ahs2871III	B04	31.187	TGCAGTGTAGCGATTACATCGGCGAACTGGTCGACGCCATCGAGCGAGATCGGAAGAGCGGTTCAGCAG	19:C>T
Ahs2900I	B04	32.727	TGCAGGTGGTCGAAGCCTGTGTGCTGCCCGACCCGCCCAAGGACAACAAGGGCGAGATCGGAAGAGCGG
Ahs3421II	B04	34.454	TGCAGAAGACCGCTGCCGGCACCAGCGTGCAAGTGGATGAAGGCTTCGAACGCGAGATCGGAAGAGCGG	31:A>G
Ah3542	B04	35.433	TGCAGTTGTTACAATAGCAGGTGTGTTATTGTACATCAAACCTGGCGAGATCGGAAGAGCGGTTCAGCA
Ahs2999II	B04	35.465	TGCAGCCTTCGGAAGGGCAGGTGCTCTTCGATGGCCGCGACATGACCCGCATGCCCACCCGCGATCGCA	53:C>G
Ahs3423II	B04	36.527	TGCAGCGGATCATCATGTTGGCTCATTGGGCAAACCAGATGCGGTTGATGAAGATGCCGATGAAGAAGG	14:A>G
Ahs3320II	B04	38.432	TGCAGTGGAGCAAAATCTTCACTGGTCTAACAATTGACCGTTCGGACTGAGTAGGCCCGACGGGGCCGT	24:G>A
Ahs2941II	B04	39.131	TGCAGGTGACTGATCGCATCAAGGATGTGATCAAGACTGGTGGCGAATGGGTCTCTTCGTTGCAGATCG	1:T>C
Ahs2855II	B04	39.962	TGCAGGGTTGCCGCAAGCTGCAACCGTTCTCGCACGTCTTTACCCACTTCAAGCTGCATGTGGCGAGAT	4:T>C
Ahs2967II	B04	41.104	TGCAGCAGGTGCAGTCCATCCAGTCCGGGAATATTGAGGTCCAGCACCACCAGATCACCGATGCCATCC	62:G>T
Ahs2782II	B04	42.159	TGCAGCAATTGAAGGCGGAATGCGACCGCATCCTGGTCACCGTCGATTGCGTGGTCACGCCCGCCTATC	36:T>C
Ahs3365II	B04	43.389	TGCAGGCCAATCCCAATCTCAAGCCCGAGAAGGTCTGGTCCACTGAACTGGCGATCGAAAGGCAATTGA	28:G>A
Ahs2950II	B04	44.412	TGCAGCACTCGACCCGTTCGAACAGCTACAACACCTACAAGGAATACGCCCAGATCATCAACGACCAGT	19:G>T
Ahs3050I	B04	44.417	TGCAGCAACAGCAGTTGCAGGAAGCCAGGGGAGTTGGTCAGGAACACGAACATCGGATAGGTCAGCACG
Ahs2763II	B04	45.121	TGCAGATAGGTCTCGATGCTGAAGCCCTTGCCCAGGCCGGTAGCGAAATTGACCATCGGTGCGGGCAAT	47:A>G
Ahs3266II	B04	45.64	TGCAGGAACAGCCGCAGCGGCACGCCGGACCATTGGCCCATGGCGAGATCGGAAGAGCGGTTCAGCAGG	38:C>G
Ahs3050II	B04	46.922	TGCAGCAACAGCAGTTGCAGGAAGCCAGGGGAGTTGGTCAGGAACACGAACATCGGATAGGTCAGCACG	47:G>A
Ahs3436II	B04	47.348	TGCAGTTCACCAGCCTCAACGCCATCTCCTACGCCGATGTCGACAAGCTGCGAGATCGGAAGAGCGGTT	28:C>T
Ahs3074II	B04	48.575	TGCAGGTGATGTGGCAACTGCCGCTGGAAATGCTCTGCGACGACCTGGCCAAGCGAGATCGGAAGAGCG	44:C>T
Ahs2903II	B04	49.652	TGCAGTATTCCTTCGGGGCCGGCGACGGCCTCTTTCAAAGGCGAGATCGGAAGAGCGGTTCAGCAGGAA	22:C>A
Ah6696	B04	49.892	TGCAGATGGACTAGAAAGTCATTTTTTCAGTGAAATAACACCAATGAATTCTATGCAAATAAACTTACC
Ahs3261II	B04	50.695	TGCAGTGGTGCTGCCGATGACCGAGCAAAAGAAGTGGGTCTTCAAGACCACCCAGAACGATGACCTCAT	1:C>T
Ahs3085II	B04	51.642	TGCAGGAATCCCCAAAGCCTGCCGTATCGTGGGCGAGCGAGATCGGAAGAGCGGTTCAGCAGGAATGCC	29:T>A
Ahs3009II	B04	52.347	TGCAGGAAACGGGCTACCTCTACAGCTCCAGCATCTACCCGGTCCAGCACGACCATTATGGGCTGCCCG	46:G>A
Ahs3000II	B04	53.669	TGCAGCTAAGATGATGATCCGTCACTTTAACATGACGAGACTTCGCTTGTCGTCAGGCGAGGAAAGTCC	67:C>T
Ahs3023II	B04	54.124	TGCAGATCATCAAGAACCCGGAAGTGCAATTCAAGATCGCCCCGCAGAACACCTATGGCCTGGCCGAGT	43:G>A
Ahs3204II	B04	55.691	TGCAGTTGTTGCAGGAAGGGCGTCATCTGCTGCTGGCGGCCAATGACCTAGAGCAGCGAGATCGGAAGA	49:A>G
Ahs3080III	B04	56.208	TGCAGGAACAGGTACATCACCAGGAACACCAGCACCATGGCCTCGATGAGGGTCTGCACCACCTTCTGG	32:C>T
Ahs3081II	B04	57.417	TGCAGCATCGCCTGTCGGACAAGCTCATGCCAGCCGACGCCGCCATCCTGGACAAAGGCACCACCACCA	31:A>G
Ahs3080I	B04	57.467	TGCAGGAACAGGTACATCACCAGGAACACCAGCACCATGGCCTCGATGAGGGTCTGCACCACCTTCTGG
Ahs2988II	B04	58.891	TGCAGCATCACCTTGCGGAAATCCTTCAACTCCTTGACCGGACGCACCACCGAGGCCGCCACATCGCGA	62:A>G
Ahs3437II	B04	60.815	TGCAGGCTGATGGCATTATCGAAGGCCAGCGGCCCATCGACCAATGCTCCTGTGATCTGATGGCGAGAT	17:A>G
Ahs3085I	B04	62.43	TGCAGGAATCCCCAAAGCCTGCCGTATCGTGGGCGAGCGAGATCGGAAGAGCGGTTCAGCAGGAATGCC
Ahs2821II	B04	63.299	TGCAGGGCCGACTTCTGATAGGCCAGATAGAAATCCTCCAGCGGCATGACGCGAGATCGGAAGAGCGGT	11:C>T
Ahs3338II	B04	65.436	TGCAGCACTTCGCCCTCGGCGATGACGTTGGTGGCGTCGGCCACGATTTCCATCACGCGAGGATTGCCC	59:A>G
Ahs3038II	B04	67.127	TGCAGACCGAACGCGAACTGTTCGTCGATCTCTTCGACACGCAAGACCAGCAGGAAGGCGTCCAGGCCT	37:C>T
Ahs3049II	B04	69.296	TGCAGGCTGTTCGTTTCCAGCCAGTCCTGCACGGCAATCATGGCCATCTTGATCAGGTCGGCGGCAGTG	5:G>A
Ahs3038I	B04	73.538	TGCAGACCGAACGCGAACTGTTCGTCGATCTCTTCGACACGCAAGACCAGCAGGAAGGCGTCCAGGCCT
Ahs2899II	B04	77.866	TGCAGGCCCGGAATATTCTTTTCCAGGTACTTGAGCTGCTCCTTCATCTGCAAGGCAAACAGACGACGC	5:G>C
Ah4808	B04	91.847	TGCAGAAAGTTCACTACCACTCCGGTGGCGTTAGGATAAATCCAAATTTATATAAATGTGGAACAGTCT
Ah5152	B04	103.526	TGCAGACCTCAACCTGATAGTTTTTTCAGACTCGAATTGGGAAGCTTGTCCAGATACTCATCGATCCAT
Ahs2963I	B04	105.634	TGCAGGAAGATTTTCCCGCCCTGGTGTTCCACGATCACGCGGTATCGAACGGATGAGCAAGGTCGATCT
Ahs3184I	B04	153.487	TGCAGTAGAATGTCGATAAATATATTGAATCTATGGCGAGATCGGAAGAGCGGTTCAGCAGGAATGCCG
Ah6267	B05	0	TGCAGAGTCAAAGTTAGCGGAAGCAAATGCATTGGTTGCTAGCATTGAAGAGAAATCTTTAGAAGTGGA
Ahs3262II	B05	11.721	TGCAGGCTCAACTGCTGCTCCGGCGTATTCGTGCCCCAGCCGACCGACAAGGTGATGCAGTGGCTGATG	1:A>G
Ahs3372II	B05	16.517	TGCAGCTGTTCTTCATTGACCGCCACTACGCGGTCGATGAGGATCATGGGCGAGATCGGAAGAGCGGTT	26:T>C
Ahs2971I	B05	20.388	TGCAGAAGAGGAGAAGGTCCGCCACTGGGATGAAGACGCGAGATCGGAAGAGCGGTTCAGCAGGAATGC
Ahs3278II	B05	21.801	TGCAGCAATTCTTTCCAAAAGCGAGTCCAGTTGTCAGACGACAGGCGAGATCGGAAGAGCGGTTCAGCA
Ahs2781II	B05	23.801	TGCAGATCAGCGATCTGCAATCCTGGTACGGCGAATCGCATATCCTGCACAACGTCAACCTCAACGTCC
Ahs2809I	B05	24.632	TGCAGCCATGCGGGCAGCCAGCTATGCACCACCGACTCGATGCTGCCGATGCGAGATCGGAAGAGCGGT
Ahs2916I	B05	25.565	TGCAGGCACTGGTTGCGGGCGATGGCCTTCTTGCCCTCTTCGTCCAGCCACAACTTGATCTGGCGAGAT
Ahs2809II	B05	25.924	TGCAGCCATGCGGGCAGCCAGCTATGCACCACCGACTCGATGCTGCCGATGCGAGATCGGAAGAGCGGT	8:T>G
Ahs3332II	B05	26.707	TGCAGGCCCAGCAGACCGGTCAGCAGCACCGCCACCACCACCACGGCGATCATGGTGCGAGATCGGAAG	11:C>G
Ahs3178I	B05	27.222	TGCAGGCCGGTGAAATCATCGACAGCATGTTCATGAGCAAGAAGGCCCTGTGCGAGATCGGAAGAGCGG
Ah3475	B05	28.076	TGCAGCAACTCCCATCCCACCAACACCTTCTGATACAGCTGCTACATGGTCTCCTTCGTGAACAATGTC
Ahs3447I	B05	28.111	TGCAGCTCGCGGTTGATGCGATTGGGATTGTCGCCCGAGAGCAGCAGCTTGATGCGGTCTTCATTGCCG
Ahs3120I	B05	28.958	TGCAGAGCCAGATGTCCCCCGCCGGCGAATAAGGCGGAACAGGCAAACAAAAAGCGAGATCGGAAGAGC
Ahs3274III	B05	29.169	TGCAGTACAACGACAACTCGGTCGAACGCGGTCTGTTCTACCAGGCCCTCAATGTCGTGCTGGAAGTGG	31:T>C
Ahs3150I	B05	29.85	TGCAGATCGTGGAAGAAATGCAGCCCTGCCCGCTGTGCGTGATCCAGCGAGATCGGAAGAGCGGTTCAG
Ahs3449I	B05	30.703	TGCAGACCGTTTCACCAGTGACTTTGCCGTCACCGACTACCTCCATGCGGTGTCCGACCGTCGCAGCAT
Ahs2881I	B05	30.779	TGCAGCTCCTTCAAGCCCATGCTCACGTTGGAACGCGAAAAGCTGAGGTAGTCGGCGATCTCGTCGGCA
Ahs3368I	B05	30.891	TGCAGGTCGGTCTGGGTGTTGGTCACCAGCAGGTACTCGCAGCCCATCTCGATGATGCGAGATCGGAAG
Ahs2891II	B05	31.825	TGCAGCCACGGAGCCGGACGCACCATGAGCCGCACCGAAGCCAGGAAGCGAGATCGGAAGAGCGGTTCA	44:G>A
Ah6269	B05	31.839	TGCAGCAGGATTTTCAACATAAACTGTTGGACCTTTATGACTTAGAAAGTAGAAATTGTTTTAGCCAAC
Ahs3059I	B05	32.33	TGCAGAGCCTGTCCAACGGTCCCACGCTGGCCTTCAAGGACATGGCCATGCAACTGCTGGGCAACCTGT
Ahs3258I	B05	32.719	TGCAGAGGTTGTCCAGGTCAGGCCGATGCTGGTCGATGCCAGCCGTAACTGGCAGCTGCTCAATCCTGA
Ahs2891I	B05	32.976	TGCAGCCACGGAGCCGGACGCACCATGAGCCGCACCGAAGCCAGGAAGCGAGATCGGAAGAGCGGTTCA
Ahs3296I	B05	33.901	TGCAGGACAAGATCGAGAAGGTCGGCACGCTGAACTTCCCCACCAAGGATGGCAAGAAGCTCTACGGCG
Ahs3327I	B05	34.929	TGCAGGTCTTTGCCAACCGGCCCCTGCACCTGGCCTCGGCCATCTATCCGCTGGCCGCCAACGAATGGA
Ahs3203I	B05	35.207	TGCAGTACGTGGGCGTGCTGTGCATCGAATTCTTCGTGCTGGAAGACGGTGCGAGATCGGAAGAGCGGT
Ahs3238I	B05	35.796	TGCAGCTTGGGATAGACCTTCACCAGCACAATCTTCGGCCCCGACATGCGAGATCGGAAGAGCGGTTCA
Ahs3419II	B05	36.326	TGCAGTTGCAGCCGATAATAAGTGACGGGTTGCAAGCCTGATTTCCCTTCAGGGATCGATGCGAGATCG	55:T>C
Ahs2957I	B05	36.432	TGCAGGACATCATTCGCGGCGTGATCATCCTGCTGGCGATCTATATCGCACGGGAATGGCGAGATCGGA
Ahs3273I	B05	36.738	TGCAGGGCTTCCGTGAGGACCTTGAAGGCTTCCTCGTAACGGGCTGCGGCAATGTGCTCCATGCCGATT
Ahs3368II	B05	36.74	TGCAGGTCGGTCTGGGTGTTGGTCACCAGCAGGTACTCGCAGCCCATCTCGATGATGCGAGATCGGAAG
Ahs3227I	B05	36.792	TGCAGCACGAAGGCTACGATGGGCTGGTTCTTGGCCTGCATGTTGATGGTGTGCTCATAGGCGAGATCG
Ahs3416I	B05	36.978	TGCAGGGTCTTGGAGACGGTGGGGCCGGAATACAGCTGGCTGTCCATGGTCACGCTGGCGTTGGGCGAG
Ahs3414I	B05	37.304	TGCAGATCGCCTCACCCAGCCGCGAGGATGTGGAGGCCTACGGCGACATCCAGCGAGATCGGAAGAGCG
Ahs3293I	B05	37.564	TGCAGCGACATGGGTCATCCAGCACGCAGGGAACGATGATGTCGACTTCCTTAGTAGCGAGATCGGAAG
Ahs2952I	B05	38.046	TGCAGGTCCAGCATCAGGTTGACGATCTGGGCCTGGATCGACACATCCAGCGAGATCGGAAGAGCGGTT
Ahs3332I	B05	38.149	TGCAGGCCCAGCAGACCGGTCAGCAGCACCGCCACCACCACCACGGCGATCATGGTGCGAGATCGGAAG
Ahs3317I	B05	38.161	TGCAGGAATTCGCCCTGACCGACTACCTCACGCAGTTGCCCAATCGCCGTTACTTCATGCAGCGAGATC
Ahs3369I	B05	38.516	TGCAGGGCGAACAGCACATTGCCGCGATCGTTGTGCCAGTCGGCGTTGTCCGGTTCCAGGGCGAGATCG
Ahs2970II	B05	38.628	TGCAGAAGCTTTGAGAAGCGACGATCCGGGATGAACCACAGAAGCGAGATCGGAAGAGCGGTTCAGCAG	14:G>A
Ah5086	B05	38.674	TGCAGGCAGATAAAACAGCAACCAAGGTCACATCATCTGGCTTCAAGCCTGAAAACTGAAACTCATGGA
Ahs3329I	B05	38.8	TGCAGACGGGCATCAGCATCTATCACGCCTCGGTGGCGGGGCTGGGCGGATGTCCTTATGCCAAGGGCG
Ahs3182II	B05	38.915	TGCAGGCCATCGCGGCCACCAGCCCTGGCACCAAGTTCAGCATGGTGCGAGATCGGAAGAGCGGTTCAG
Ahs3383II	B05	39.814	TGCAGACATCGGACATCGAGCATGAGGTGCTGGCATGAGCGAGATCGGAAGAGCGGTTCAGCAGGAATG
Ahs3389I	B05	40.857	TGCAGATCACACTGTGTCAGGCTTTTGTCAGCTGGTCCGGATGATGACGCCCTCGTTTCATCGCGAGAT
Ahs3183I	B05	41.099	TGCAGGGTGTAGCCGCTGGAGGTCACCAGTTGGCCCTGGCTGTCGGTCTGGAAGGCGAGATCGGAAGAG
Ahs3380II	B05	41.311	TGCAGTTCGCGGCCCACCAGCAGGTTGAACTTCTGGTCGGTGCCGCCCAGCTCCAGGTCGGACTTCAGC
Ahs3205I	B05	42.667	TGCAGTTCACCGCGGGAGAGGGTCTTGGGATCGACACGGATACCGCCCTTGGCGAGATCGGAAGAGCGG
Ahs3113I	B05	42.948	TGCAGCAGCAAGGCGTTGGCCGCTGCCAGCCGGCCCTGGTGCAGATGGATGCGAGATCGGAAGAGCGGT
Ahs3191II	B05	44.484	TGCAGACATGCTCAGGTATTGACGATCTCCCCGCCATTGGGATGCAGTACCTGCCCGGTCATGTAGGAT	68:T>C
Ahs3136I	B05	44.558	TGCAGCGACGGCCCTTCCAGGGAGCCCATCTTCTTGATGGTTTCCAGATTGATCTTCAGCGAGATCGGA
Ah6175	B05	44.65	TGCAGCTAAGCCATATGAAATTGGAAAATTTCAGATGATAAAAAATTATTAGTGTATGTTAATTAAACG
Ahs2929II	B05	45.759	TGCAGAAGATGGCCGAGACCGAACAGTTCGACGCCCTCATCGCGAGATCGGAAGAGCGGTTCAGCAGGA
Ahs2878I	B05	46.529	TGCAGGTACTCCACGCCCAGCACCGGATGCAGATTTTCGGTGCGATGGTAGGTCTTGCTGCTGGCCACG
Ah6320	B05	47.929	TGCAGCAGCATCCGGTCAAATTTGTAAGAACCTGTTCAATTTCTGGTTTATCAGTAATATGCTAACTTC
Ahs2968I	B05	49.321	TGCAGGAAGTGGATAACATCACCTATTACACCTTCCAGTACAACATCCTCTCGCCGGACTCCATCGTGA
Ahs3259III	B05	54.123	TGCAGGGGAGATCATCACCGGCAATCTGTGCGAATTCCCGTCCTCCCATGAAGCGAGATCGGAAGAGCG	43:T>C
Ah5975	B05	55.063	TGCAGAACCAATGCTAATTTCATTGCAATCTAATCAAGTAAAATTTGACATGAATATAGTGTTTCAGCT
Ah4241	B05	55.209	TGCAGAGGAAGGCTGCCGGGGCACGCTCGCAAGCCTCGCAGACCCACACGCGAGATCGGAAGAGCGGTC
Ah4130	B05	56.646	TGCAGGACATGACATTAACAATTGAGTATTTAAATAATCAGGAAGGAAAGGTATAGATACAAAACCTCT
Ahs3023I	B05	57.802	TGCAGATCATCAAGAACCCGGAAGTGCAATTCAAGATCGCCCCGCAGAACACCTATGGCCTGGCCGAGT
Ah6187	B05	63.924	TGCAGGGGTTGGGTATGGTAACATCACTGAGGAGGTCCTAGAGAGAAAGAGAAAGAAGAAAGTATCAAA
Ahs3158II	B05	65.275	TGCAGGATCTGGTTGGCCTGCTCGACCTGCTTCAATTGCGAGATCGGAAGAGCGGTTCAGCAGGAATGC	34:A>G
Ah6223	B05	68.437	TGCAGTTCCCATCACCATAGAAAGCATTTTACTTACAAAAAAAAATAGTTGCATGGTTATTAAATTTTT
Ah6218	B05	68.96	TGCAGAGATCACAGGTGAGATTTCTTCTTCTCAATGCGAAATGGAACTGATACTGAAAAATTTTCCCCT
Ahs3259I	B06	0	TGCAGGGGAGATCATCACCGGCAATCTGTGCGAATTCCCGTCCTCCCATGAAGCGAGATCGGAAGAGCG
Ahs2846I	B06	0.33	TGCAGTCCGATGAATGGGAACAGACCACCGAGATGGTGCGAGATCGGAAGAGCGGTTCAGCAGGAATGC
Ahs3189I	B06	4.064	TGCAGACCGAATCCAACACCGCCATGGCCCCGGCCTTCCTGATGCAGCAGATGGAATGGCGAGATCGGA
Ahs2790I	B06	7.076	TGCAGACCCACAAGGCCGACCTGGTCATCTCCACCCTGGGCCGCAACGCCGAGCGTGAAAAGGTAATCG
Ahs2988I	B06	7.293	TGCAGCATCACCTTGCGGAAATCCTTCAACTCCTTGACCGGACGCACCACCGAGGCCGCCACATCGCGA
Ahs2859II	B06	8.27	TGCAGCTTGAGCTTGTGCGAGCCGGGGATGAACTTGAGCGAGATCGGAAGAGCGGTTCAGCAGGAATGC	23:G>A
Ahs3111I	B06	9.086	TGCAGACGCTGTTTGTTGAATTTTTTGACAAGCTTCTTGCGAGATCGGAAGAGCGGTTCAGCAGGAATG
Ahs3111II	B06	12.957	TGCAGACGCTGTTTGTTGAATTTTTTGACAAGCTTCTTGCGAGATCGGAAGAGCGGTTCAGCAGGAATG	2:T>C
Ahs2821I	B06	14.043	TGCAGGGCCGACTTCTGATAGGCCAGATAGAAATCCTCCAGCGGCATGACGCGAGATCGGAAGAGCGGT
Ahs3378I	B06	14.781	TGCAGCAGAAGCTGACGCCGTTCCGTTCGTTCGGACAGAGCGAGATCGGAAGAGCGGTTCAGCAGGAAT
Ahs2846II	B06	16.528	TGCAGTCCGATGAATGGGAACAGACCACCGAGATGGTGCGAGATCGGAAGAGCGGTTCAGCAGGAATGC	19:A>G
Ahs3421I	B06	17.78	TGCAGAAGACCGCTGCCGGCACCAGCGTGCAAGTGGATGAAGGCTTCGAACGCGAGATCGGAAGAGCGG
Ahs2805I	B06	18.902	TGCAGATCAATGCCCTGTTCTTCATCGGTGTGGTGTTGGCGAGATCGGAAGAGCGGTTCAGCAGGAATG
Ahs3358II	B06	19.004	TGCAGGTATTTCAGCACGTTCGACATGAGCTGGATTTCATGGTCGTTGATGCGAGATCGGAAGAGCGGT	2:C>G
Ahs3329II	B06	20.07	TGCAGACGGGCATCAGCATCTATCACGCCTCGGTGGCGGGGCTGGGCGGATGTCCTTATGCCAAGGGCG	37:G>T
Ahs2790II	B06	20.651	TGCAGACCCACAAGGCCGACCTGGTCATCTCCACCCTGGGCCGCAACGCCGAGCGTGAAAAGGTAATCG	64:A>G
Ahs2912II	B06	21.587	TGCAGGCCGAACAGGCCAGCCATCCGACCGACAGCGAGCAAGCATGAATCCGACCAAACGCCGCGAGAT	51:G>C
Ahs2970I	B06	21.689	TGCAGAAGCTTTGAGAAGCGACGATCCGGGATGAACCACAGAAGCGAGATCGGAAGAGCGGTTCAGCAG
Ahs3452II	B06	21.825	TGCAGGAAGATATCCCCGGCACTGCCCCGCCCCGGGATCTTGCCACCCTCGTAAGCGAGATCGGAAGAG	44:A>G
Ahs3303II	B06	24.197	TGCAGGTCTCGACCTACATCATGCAGGAGGTGGTGGCCATCGCCCACCGCTATGCGAGATCGGAAGAGC	25:G>A
Ahs3283II	B06	24.738	TGCAGTTCGCGGATATTGCCCGGGAAGCTGTAGTTCAGCAGCGAGATCGGAAGAGCGGTTCAGCAGGAA	5:T>C
Ahs3378II	B06	24.813	TGCAGCAGAAGCTGACGCCGTTCCGTTCGTTCGGACAGAGCGAGATCGGAAGAGCGGTTCAGCAGGAAT	31:C>T
Ahs2850I	B06	26.166	TGCAGACCTTGCACGGTGAGGGCTATCACTTCAGCGAGCCTATCCAGGTCCGTTGAAGGGGGCGAGATC
Ahs3394II	B06	26.221	TGCAGGTCCAGCAGGCAGGGCAGTTGCTGGCCGATGTCGTCCCAGTCCTTCAGATCCAGCTTGATGCCG	65:G>A
Ahs2912I	B06	26.453	TGCAGGCCGAACAGGCCAGCCATCCGACCGACAGCGAGCAAGCATGAATCCGACCAAACGCCGCGAGAT
Ahs3218I	B06	26.511	TGCAGCATCGGCCACTCGCGTGCATGCACCAGCACCTGCGGCCAACGCTGGCGAAAGGCGAGATCGGAA
Ahs3283I	B06	27.829	TGCAGTTCGCGGATATTGCCCGGGAAGCTGTAGTTCAGCAGCGAGATCGGAAGAGCGGTTCAGCAGGAA
Ahs2876I	B06	28.197	TGCAGACTTTGCGGGATAGTGATGCGGAGAGCTTGCAGCAGTTACGTTGCCCGGTGCTCATCGTCAGCA
Ahs2913I	B06	28.933	TGCAGGACCTGGACGCCTGGGCAGCCCGCCAGTTTGCCCAGATTCCCGACGCCAAGCGAGATCGGAAGA
Ahs2992III	B06	30	TGCAGTCCGAAGGCCTGGAAGCCGCACTGTCCAAGCTGGATGAGCGAGATCGGAAGAGCGGTTCAGCAG	13:C>T
Ahs2992II	B06	30.459	TGCAGTCCGAAGGCCTGGAAGCCGCACTGTCCAAGCTGGATGAGCGAGATCGGAAGAGCGGTTCAGCAG
Ahs3289I	B06	30.537	TGCAGGCCATGTAAGGCCACCTGACTTCATCCAATACGACATCACCTACCGGGGCGAGATCGGAAGAGC
Ahs3329II	B06	30.715	TGCAGACGGGCATCAGCATCTATCACGCCTCGGTGGCGGGGCTGGGCGGATGTCCTTATGCCAAGGGCG	37:G>T
Ahs3080II	B06	32.522	TGCAGGAACAGGTACATCACCAGGAACACCAGCACCATGGCCTCGATGAGGGTCTGCACCACCTTCTGG
Ahs2759II	B06	32.939	TGCAGGAAGAGATTGCCTCGCAGATGTCGGAACAGATGAACCGCAACCTGATGGCGAGATCGGAAGAGC	13:T>C
Ahs3411II	B06	32.974	TGCAGAACTGGCACTGGCATCCGCTGCTGGTGATCGTCACCGTGCTGTTGATGGGCGAGATCGGAAGAG
Ahs3441II	B06	33.464	TGCAGATTCCCTTGCAGACACTGCTGGCCGGCCTGGGATTGCCCAGCTCCACTATCTTGCGAGATCGGA	46:C>T
Ahs3411III	B06	33.941	TGCAGAACTGGCACTGGCATCCGCTGCTGGTGATCGTCACCGTGCTGTTGATGGGCGAGATCGGAAGAG	5:A>T
Ahs3088I	B06	34.033	TGCAGCTACTTCGACGAAAAGAGCTTCAGCATCTTCGACGCCAAGATCCACACCACCCGCAACAATTAC
Ahs3162II	B06	34.966	TGCAGCAAAGCAACCGCTTCTCGGTGATGGACCGTGACAGCATGAGCGAACTGGCCCAGGAAGCCAAGC	22:G>C
Ahs2913II	B06	34.997	TGCAGGACCTGGACGCCTGGGCAGCCCGCCAGTTTGCCCAGATTCCCGACGCCAAGCGAGATCGGAAGA	22:A>G
Ahs2971III	B06	35.366	TGCAGAAGAGGAGAAGGTCCGCCACTGGGATGAAGACGCGAGATCGGAAGAGCGGTTCAGCAGGAATGC	33:A>C
Ahs2889I	B06	36.42	TGCAGGAACTGCAAGCCAACGCCTGAACCGTTCAACCTCTGCAAGGAGTGCCCATCATGGCGAGATCGG
Ahs2794II	B06	36.607	TGCAGCTTGCTTTCGAAGGAGGAGGTCGCCGCATTGCTCTTGCTTTGCGAGATCGGAAGAGCGGTTCAG	2:G>A
Ahs2977I	B06	37.137	TGCAGACGCTGTTCCGCGATCGCTTCGTGGGAGCGGTGCGAGATCGGAAGAGCGGTTCAGCAGGAATGC
Ahs3382II	B06	37.141	TGCAGGAAGGCGATCATGCCCGCCACTTCCTCCAGGATAAAGCGAGATCGGAAGAGCGGTTCAGCAGGA	38:A>G
Ahs3440I	B06	37.211	TGCAGTTCGGCCGCGACGCCAAGCAGGCCCAGTCCTTTGAACAGGGCGAGATCGGAAGAGCGGTTCAGC
Ahs2977II	B06	37.271	TGCAGACGCTGTTCCGCGATCGCTTCGTGGGAGCGGTGCGAGATCGGAAGAGCGGTTCAGCAGGAATGC	16:C>T
Ahs3448II	B06	37.532	TGCAGTAGGCCTTGTCTGACGAGGGTCGGCCAGACTCAACAACATGCGAGATCGGAAGAGCGGTTCAGC	2:G>C
Ahs3355II	B06	38.154	TGCAGGAAGATATCGCCGACCGCACCCTGGCGATGTTGAAAGGCGAGATCGGAAGAGCGGTTCAGCAGG
Ahs3268II	B06	38.381	TGCAGAACTGGACGGCCCAGTTGCCTGCCAACATCGACTTTGCCCGCCTGCCCATCCCCTTTCGCGAGA	2:T>C
Ahs3364I	B06	38.611	TGCAGGCCCATACGGACGCCCTGGAGATCCTGGCGGACAAGGATGTGACTGTTACCAGCGTCAACGACA
Ahs3301II	B06	40.825	TGCAGGGACGCTTCCCCATCCGCGTGGAACTGGATTCGCTGTCCATTGCCGATTTCGAGCGAGATCGGA	52:T>C
Ahs3301I	B06	41.507	TGCAGGGACGCTTCCCCATCCGCGTGGAACTGGATTCGCTGTCCATTGCCGATTTCGAGCGAGATCGGA
Ahs2872II	B06	41.89	TGCAGAAGGATGGCCGCATTGGCAATGCCGAGCTGGCCAAGAAGCTGGGCATGAGCGAGATCGGAAGAG	19:T>C
Ahs2907II	B06	41.985	TGCAGAAATTCAGCAAGATGAGCAACGAAGACATCATCAAGTACATGCTGCACGTGGCCTTCAAGGGCT
Ahs3274I	B06	42.189	TGCAGTACAACGACAACTCGGTCGAACGCGGTCTGTTCTACCAGGCCCTCAATGTCGTGCTGGAAGTGG
Ahs2973I	B06	42.205	TGCAGGCCAGCGACATCACCTATGCCGAGCAGCTGGGCTACCGCATCAAGCTCTTGGGCATCACCCGCC
Ahs3087II	B06	42.574	TGCAGCTTGATCTGGCCCAACTGGTTCTGGGCTTCGGAGAGAGTGCGAGATCGGAAGAGCGGTTCAGCA	19:A>G
Ahs3238II	B06	42.888	TGCAGCTTGGGATAGACCTTCACCAGCACAATCTTCGGCCCCGACATGCGAGATCGGAAGAGCGGTTCA	14:G>A
Ahs2929I	B06	42.954	TGCAGAAGATGGCCGAGACCGAACAGTTCGACGCCCTCATCGCGAGATCGGAAGAGCGGTTCAGCAGGA
Ahs3303I	B06	43.41	TGCAGGTCTCGACCTACATCATGCAGGAGGTGGTGGCCATCGCCCACCGCTATGCGAGATCGGAAGAGC
Ahs3003II	B06	44.125	TGCAGCTTGTTCTTCTTGATGTATTCCCACACCTTCTTGGTCACTTCGGTGCGAGATCGGAAGAGCGGT	29:C>T
Ahs2907I	B06	44.294	TGCAGAAATTCAGCAAGATGAGCAACGAAGACATCATCAAGTACATGCTGCACGTGGCCTTCAAGGGCT
Ahs2920II	B06	44.513	TGCAGAACCGCCAGTTCGCCTGCTGCTGCGGCATCGTCACGGTGCGAGATCGGAAGAGCGGTTCAGCAG	1:C>T
Ahs2871IV	B06	44.857	TGCAGTGTAGCGATTACATCGGCGAACTGGTCGACGCCATCGAGCGAGATCGGAAGAGCGGTTCAGCAG	28:G>A
Ahs2902II	B06	44.966	TGCAGAGCATGGCGGCCAGGCAACTGATCGGCGTCATGCTCACCGGCATGGGCAACGATGGCGAGATCG	11:G>C
Ahs2871II	B06	45.132	TGCAGTGTAGCGATTACATCGGCGAACTGGTCGACGCCATCGAGCGAGATCGGAAGAGCGGTTCAGCAG
Ahs3221I	B06	45.632	TGCAGGCGATAGACGTTTTCGATGATGCCCTCTTCGACTTCGCGAGATCGGAAGAGCGGTTCAGCAGGA
Ahs2872I	B06	46.114	TGCAGAAGGATGGCCGCATTGGCAATGCCGAGCTGGCCAAGAAGCTGGGCATGAGCGAGATCGGAAGAG
Ahs3358I	B06	46.979	TGCAGGTATTTCAGCACGTTCGACATGAGCTGGATTTCATGGTCGTTGATGCGAGATCGGAAGAGCGGT
Ahs3034I	B06	47.095	TGCAGCAATGGCTGCCGGGGAATCCGGACCTGGACGCCTACTTCGTCGGCCCCAAGTCCTTCATGAAGG
Ahs3441I	B06	47.864	TGCAGATTCCCTTGCAGACACTGCTGGCCGGCCTGGGATTGCCCAGCTCCACTATCTTGCGAGATCGGA
Ahs2799I	B06	47.944	TGCAGCAATTCGCCAAGGGCGTGGATCCCGCATCGGTCACCATCGTGCAGTGCCAGCAACGCCTGCCCA
Ahs3034II	B06	48.285	TGCAGCAATGGCTGCCGGGGAATCCGGACCTGGACGCCTACTTCGTCGGCCCCAAGTCCTTCATGAAGG	16:G>C
Ahs3082I	B06	48.587	TGCAGCATGCACCAGCTGTGCCTGCCCATGGGCCTGGACCAGGGCGACATGCAGCGGTTGGAACAGGTC
Ahs2852I	B06	48.733	TGCAGATCAGGCGGCTGGCGGCCGAGCTGCCCTTGTCCTCCATCGTGCTGGAAACCGATGCGAGATCGG
Ahs3288II	B06	49.277	TGCAGACGCCGGCCGGGCTGGAACAGCTGACCATTCTTGAAGTGAGCTATCCAGCGAGATCGGAAGAGC	25:G>A
Ahs2902I	B06	49.7	TGCAGAGCATGGCGGCCAGGCAACTGATCGGCGTCATGCTCACCGGCATGGGCAACGATGGCGAGATCG
Ahs3276I	B06	50.306	TGCAGACCATAGCGATAATCGTCATAGTCCGGGCAGGCCGCCGCCTTGGGAAGCGAGATCGGAAGAGCG
Ahs3159I	B06	50.387	TGCAGCATGCACAGTTCACAGGGCGGCACCCGCAGATACCATTCCGTATAGAGCAGCGAGATCGGAAGA
Ahs3103II	B06	52.43	TGCAGCCGGAGGTGGCCAAGGCCTTCCCGCTGCGGCTGATCAAGCCGCATGCAATGATCGCGAGATCGG
Ahs3395I	B06	53.323	TGCAGTCCCTGGCCACGCTGGACTCTGCCGCACCGGCCGCGACGCCCCGCTACGATGCGAGATCGGAAG
Ahs3055I	B06	54.136	TGCAGCTGCTCTCCCTCCAGTTTCTCAATATAGGGGCGAGATCGGAAGAGCGGTTCAGCAGGAATGCCG
Ahs3081I	B06	54.215	TGCAGCATCGCCTGTCGGACAAGCTCATGCCAGCCGACGCCGCCATCCTGGACAAAGGCACCACCACCA
Ahs2765I	B06	55.082	TGCAGGGTGACGGCCTGGGCCAGATCGGCCACCGACATGCCCGAGAGGATGGACAGCGAGATCGGAAGA
Ahs2982III	B06	56.683	TGCAGACCATGGAACAGCAAGGGATTGGCATGCAACAGCGAGATCGGAAGAGCGGTTCAGCAGGAATGC	35:C>T
Ahs3236II	B06	56.691	TGCAGTATGGTTCATTCCGACCCTGCATTTCGAGATAGCGAGATCGGAAGAGCGGTTCAGCAGGAATGC	35:T>C
Ahs2874I	B06	56.919	TGCAGGCCGGCATCAAGCTCGAAGGCCTGAACGACCGCTTGAACAACATCGTCCAGCTCTTCAACGACA
Ahs3463I	B06	57.789	TGCAGCTCGGCCGGGAATTTCTTGAGGTCGGGATCCAGGCCGACGCACAGCAGGGAATTGCGAGATCGG
Ahs3124I	B06	58.922	TGCAGGCCGGGCATTGCCTGTACTCCGACATGGGCCGCGTGCTGGCCGCCATCACCGAAGATACCTGCG
Ahs3384I	B06	59.946	TGCAGCAGCAGTTCATGAACCTGATCCGTGGCACGCCCGGCCAGTTGCGAGATCGGAAGAGCGGTTCAG
Ahs3463II	B06	60.388	TGCAGCTCGGCCGGGAATTTCTTGAGGTCGGGATCCAGGCCGACGCACAGCAGGGAATTGCGAGATCGG	32:A>G
Ahs3394I	B06	61.599	TGCAGGTCCAGCAGGCAGGGCAGTTGCTGGCCGATGTCGTCCCAGTCCTTCAGATCCAGCTTGATGCCG
Ahs3419I	B06	62.916	TGCAGTTGCAGCCGATAATAAGTGACGGGTTGCAAGCCTGATTTCCCTTCAGGGATCGATGCGAGATCG
Ahs3033II	B06	67.123	TGCAGGTGGAGACGCTGGACGGCAACGCCAAGGAATACAGCCTGACCTACTTCGGCATGAACGACAAGC	52:C>T
Ahs3033I	B06	68.295	TGCAGGTGGAGACGCTGGACGGCAACGCCAAGGAATACAGCCTGACCTACTTCGGCATGAACGACAAGC
Ahs3101I	B06	70.275	TGCAGCAATAGCATGGGTCCCAAGTACCTGCGTTTCGATGCGAGATCGGAAGAGCGGTTCAGCAGGAAT
Ahs2830I	B06	71.66	TGCAGAATCAGGCAGAGTTGTATGGTTTGGAGAGTCATGTAGATCCCATTGGCAGTGATTTCTATGGAT
Ahs3101II	B06	72.041	TGCAGCAATAGCATGGGTCCCAAGTACCTGCGTTTCGATGCGAGATCGGAAGAGCGGTTCAGCAGGAAT	13:T>C
Ahs3191I	B06	77.571	TGCAGACATGCTCAGGTATTGACGATCTCCCCGCCATTGGGATGCAGTACCTGCCCGGTCATGTAGGAT
Ahs3056II	B06	82.604	TGCAGCTTCATCGGGTCGTGGTTGATGCCCTGGACGAAGTGCATGTCCACCTTCACATATTCCGGCTGC	56:A>G
Ah2420	B07	0	TGCAGCAACTTATTGGACAGTGACTCTTAAATAGAACTCAGTACTACGACAGATTAGTCCTTGACCTAC
Ahs3359I	B07	2.192	TGCAGGCCATCGAAGACCAGCTCATCCTGAGTCGCATCGACCAGTTCCTCGACCGTCGCGAAGCGAGAT
Ahs2876II	B07	4.481	TGCAGACTTTGCGGGATAGTGATGCGGAGAGCTTGCAGCAGTTACGTTGCCCGGTGCTCATCGTCAGCA
Ahs3059II	B07	7.536	TGCAGAGCCTGTCCAACGGTCCCACGCTGGCCTTCAAGGACATGGCCATGCAACTGCTGGGCAACCTGT
Ahs2863I	B07	7.545	TGCAGGTCTTCGGAGGCCATGGCTATGTGGTCGAGACCGGCATCGAGCAGTTCATGCGAGATCGGAAGA
Ahs3278I	B07	8.838	TGCAGCAATTCTTTCCAAAAGCGAGTCCAGTTGTCAGACGACAGGCGAGATCGGAAGAGCGGTTCAGCA
Ahs2922I	B07	9.54	TGCAGGAAGACTACGACAAGACCATCTTCAGCGATAGCGATCGCAAGCTCTTCGATCAGTTCAAGGAAA
Ahs2906I	B07	9.997	TGCAGGAACAGGTACATCACCAGGAACACCAGCACCACCGCTTCGATGAGAGTACGCACCACTTCTTCG
Ahs2824I	B07	10.2	TGCAGGCCATCGCTTTGCCACTCTTGCAATACGCCTTCGAAACTGCCGCAGGTGATCTGGTCGTAGCGA
Ahs3379I	B07	11.168	TGCAGCTCCTTGAACGCCCCCAGCCACAGCCCGCAGATCAGCAACAGCGAAAACAGCGAGAGGGCTACG
Ahs2834I	B07	11.849	TGCAGATCCATGGCAAAGCCGGTCAGGCCCTCGCCCTCGGCCTGGCCAAAGCGAGATCGGAAGAGCGGT
Ahs3093I	B07	13.5	TGCAGTACGCCGGCGTGGTGCAGAGCACCCTGCGGGGCTGGTTCCCCGGCTTTCGGATGGAAGTGCGAG
Ahs3194II	B07	16.619	TGCAGATCCTGCTGGCGGTAGATGGCGTCGTTCCAGAACGGCAGCACATGCACCATGGCCGGACTGTCG
Ahs3225I	B07	19.669	TGCAGATAGCAATTCAGGTCCCACTGGGCCTCGGTCTCGGCGATCAGTGCATCGACATACTCAAGACAG
Ahs2884II	B07	21.952	TGCAGATCCTCAATCGCCTGGACCAGCTCAAGAATGCAACGCAGCAAATCGGCCTGAACCAGCGAGATC
Ahs2892I	B07	26.039	TGCAGGGTCATGTCCTTGGGGATGAAATTCTTGCCGTAGCGTTCTTCGTAATGACTGCGAGATCGGAAG
Ahs2761II	B08	0	TGCAGTCCCATCGTGGGATTGCTGGGGGAGTTCCAAGACACGCCCGTGGTCCTACCCGTCTCGGCGAGA	22:T>A
Ahs2827II	B08	13.007	TGCAGCTATGTCCATGTTGTAATCTCTCAGATTATTATTCAAGGCATCAGGATTATCTGTGACATTGAT	51:A>G
Ahs3065II	B08	46.266	TGCAGGCGGAAGGTGGTGATTTCCAGGGCTTCGCTGTGCGAGATCGGAAGAGCGGTTCAGCAGGAATGC	35:G>A
Ahs3424II	B08	46.749	TGCAGACCCTTGGCGGACAACTCGGAACCATCGATCGCGATCAGAATGCGAGATCGGAAGAGCGGTTCA
Ahs2783I	B08	47.717	TGCAGATCCTGCTGTTTGCCAATACCGACAAGGAGCAGGCGAGATCGGAAGAGCGGTTCAGCAGGAATG
Ahs2783III	B08	49.183	TGCAGATCCTGCTGTTTGCCAATACCGACAAGGAGCAGGCGAGATCGGAAGAGCGGTTCAGCAGGAATG	31:G>A
Ahs3439I	B08	49.638	TGCAGGGCGTGAAGATCAACGACAAGCACATCGAGGTCATCACCCGGCAGATGCTGCGAGATCGGAAGA
Ahs3016I	B08	53.117	TGCAGAACTTCATACGTTCCTCGACGCACGGATCATCGTGGCCAGTGCTGCCACGCCAAGCGGAAAACC
Ahs2994I	B08	53.18	TGCAGCGGGATCATCCAGTTGGCCAGGCCGACGAAGGCCGGCATCACCCCGCCGAAGATCATCACCAGC
Ahs2914I	B08	55.092	TGCAGCCCCAGACCGGCCACCAGCAAACCGTTCCAGGCGAGATCGGAAGAGCGGTTCAGCAGGAATGCC
Ahs3383III	B08	55.806	TGCAGACATCGGACATCGAGCATGAGGTGCTGGCATGAGCGAGATCGGAAGAGCGGTTCAGCAGGAATG	14:A>C
Ahs3127I	B08	57.181	TGCAGACCAACAAGGCCGACATCGTCATCTCGGCTTTCTCGATCACGCCCGAGCGTGCCAAGGTCATCG
Ahs2812I	B08	59.471	TGCAGGTGACATACATGGGAAAAAGATGATTTCTTTATGAATTGTGCACCAACTTTCTAACAAAGGAAT
Ahs3443II	B08	60.341	TGCAGGATGTGGCCCATGTCGGCATAGGAGACCACGGCGTCCTCGTCGATGTCGGCCAGCTCTTCTTCC
Ahs3287I	B08	60.864	TGCAGGAACAGGTACATCACCAGGAACACCAGCACCACCGCCTCGATCAGCGTGCGAGATCGGAAGAGC
Ahs3021I	B08	62.766	TGCAGCTCGATCACACGGCCCACGCCGTGCTTGGGGTAAACGACATAATCGCCGACATCGAAGGACAGC
Ahs3344II	B08	63.657	TGCAGCCGCTGAAGGATCCGGGCAACCGCATGGCCTTCGAAGCGAGATCGGAAGAGCGGTTCAGCAGGA
Ahs3440II	B08	63.801	TGCAGTTCGGCCGCGACGCCAAGCAGGCCCAGTCCTTTGAACAGGGCGAGATCGGAAGAGCGGTTCAGC	37:T>C
Ahs3232II	B08	64.375	TGCAGCACTTCCTTCTTGGTGAGGCCGTGCGTGTCGCCCGACAGCTGCTCTTCGAGCGTCTTGAGGCGA	2:G>C
Ahs3454I	B08	65.492	TGCAGGACACCGAAGAAGACCACGCCTGGTGGCTGGAGCAGCAACTGGGCCTGATCAAGCGAGATCGGA
Ahs3328II	B08	66.015	TGCAGCCTGCTGGTGATCGACGAGGCGGACCGGATGCTCGACATGGGGTTCATCCCCGATATCGAGGAA	26:G>C
Ahs3389III	B08	66.212	TGCAGATCACACTGTGTCAGGCTTTTGTCAGCTGGTCCGGATGATGACGCCCTCGTTTCATCGCGAGAT	34:G>A
Ahs3389II	B08	69.158	TGCAGATCACACTGTGTCAGGCTTTTGTCAGCTGGTCCGGATGATGACGCCCTCGTTTCATCGCGAGAT
Ahs3129II	B08	73.586	TGCAGTTCAGCGATGGCGTGCTGACCTTGCAGCAGATCTTCACACAGAGCGAGCGAGATCGGAAGAGCG	43:A>G
Ahs3129I	B08	79.509	TGCAGTTCAGCGATGGCGTGCTGACCTTGCAGCAGATCTTCACACAGAGCGAGCGAGATCGGAAGAGCG
Ahs3110I	B08	87.599	TGCAGTTCGGCGACCTTTTCCTTGGCCTTGGCATTGGCGGCCAGTTGCTGGGCGAGATCGGAAGAGCGG
Ahs2849I	B08	106.963	TGCAGGTCGCTGATGGGCAGGTCCTTCTGCTTGATGATGCGAGATCGGAAGAGCGGTTCAGCAGGAATG
Ahs3070II	B08	133.16	TGCAGGAACTGCTCGGCAATCTGCTCGAAAACGCCTTCAAGTGGGCGAGATCGGAAGAGCGGTTCAGCA	19:T>C
Ah6608	B09	0	TGCAGAGGGGAGGGAGTGAGTGAGTATTCCATGAAGCCCCTCTTCCTGCTCTCCTGATACCCTCCCCTT
Ah6118	B09	14.834	TGCAGTGTCCACTATATGGGCATCATAGAGGCAATTGTGGCTGTTACACATTTTCCTCACAATTTCTTC
Ah6146	B09	22.972	TGCAGTATGTTTTCTGTAGTTGTGCTTAGACTTGTTGAAATCATTATTAAATGAAGATAAAATGGTTGA
Ah5030	B09	24.065	TGCAGCACTATACAACTTTGGTGACAATCCAAAACAACATTCATTTGTGGGAAATATCTGAAGTATTTT
Ahs3282	B09	24.108	TGCAGAGTGGAATACTGCATGCTGAGGAGAAGGATTATAAAACTGCATATAGTTATTTCTTTGAAGCCT	25:G>A
Ah5330	B09	38.026	TGCAGGTCTTCTTTCATCTTTCACAGCTCCCAGGTCAGATTCTTGATGAGCGCCAGACCGAAAGATACC
Ah2486	B09	41.587	TGCAGTGGTAGTTTGAAGTTTGAACTCTGTGCTCCGGCGATGCGATAACAAGGTGTATTTCGCGAGATC
Ah3820	B09	43.886	TGCAGCACATTGAACACATGCCTTCAAGTTTTATGTTAGCTTACCCTGATTATTTGATCAAAAAGTTCT
Ah4620	B09	46.628	TGCAGCCTTATCCTTCGCAAACTATGTTGAGACTCTCTGAGAATAAATCTAACCATGACACTTTATTAT
Ah6244	B09	47.309	TGCAGAGTATCTGAGGGCTGGCTTGAAATTTTCCTCAAGCTTCGTTTTGGCTTCTCAAGTTCAGGATTT
Ah3631	B09	48.115	TGCAGTGGAGCTCGGGATTGATGGCTCCATTAATGGTGAGACAATAGCACATGCTACCATAGGAGAAGT
Ah3341	B09	49.48	TGCAGATAGCATTTCTGTAATCTAATTGAGTTACATGAAATTCCTAAAATATTAAGGAAAAGAAAAACA
Ah2653	B09	51.185	TGCAGCTATCGCTAGGAAAGTGGAGCCCGTCCTGGCCCAATGTCAAGTTTTGGAGGAAAAACTTCAGGC
Ah6272	B09	51.846	TGCAGTTGATAACTTCTGGTTTTTCCAGTAGAATATGTTAAAGGGAGAAAAGCCGCAAATGAGATGAGC
Ah6167	B09	53.181	TGCAGAAATCTGCCTAGAAATGCTACTATCAATTTCAACATTAGTATTCCAGGACGTGTTCGAGTTCCA
Ah6652	B09	53.82	TGCAGCTTTTTTTGGTTTTGCTTTTTTGAATTATTGTATGCTTAATAGGCTAAGCAGACGGTGCTTCTC
Ah6125	B09	55.92	TGCAGGTTGAGACCTCTTTCCTCTCTCTTCTCTGATCTCCTATTCCAGTCACCCCTTTTCTAGTTTCCT
Ah6287	B09	57.306	TGCAGCATACGCGAAATGGGTTATGCCGTTAATTTACAAGGGGCGAGATCGGAAGAGCGGTTCAGCAGG
Ah2575	B09	57.306	TGCAGCATACGCGAAATGGGTTATGCCGTTAATTTACAAGAGGCGAGATCGGAAGATCGGTTCAGCAGG
Ah6108	B09	57.306	TGCAGCGTACGCGAAATGGGTTATGCCGTTAATTTACAAGAGGCGAGATCGGAAGAGCGGTTCAGCAGG
Ah6271	B09	57.306	TGCAGCATACGCGAAATGGGTTATGCCGTTAATTTACAAAAGGCGAGATCGGAAGAGCGGTTCAGCAGG
Ah2742	B09	57.606	TGCAGGAAGAAGAAGATTGTTTGATTGTGAATTCTCAAGTGAAGTTTCTCTATTTGGCTAGCAATACGT
Ah6189	B09	62.84	TGCAGTCACACCCAAATAGCGGGATCGGAAGAGCGGTTCAGCAGGAATGCCGAGACCGATCTCGTATGC
Ah3975	B09	63.98	TGCAGAAAGAGGATGTTCACCATTCTATCATATCTGATCTTCAGAATGGAAATGCAGAAACTAGGAGGC
Ah6237	B09	65.113	TGCAGTTGAAAAAGACATCAAAATAAGCCAGAATGCTAGTCTTATTGTATTGTTAAAAATAAATTTAGT
Ah6226	B09	67.095	TGCAGCATCAAGTCAAAGTATATTGGAATACTACAAAACTAACTAATTAAAACCATCTTTAGTTTACAT
Ah6019	B09	67.418	TGCAGAGGATGATGTACTAAAGGTCTTCCTTTTCACCTACCAGTGGCTCAAAATCATGGGTGATAAGAA
Ah6256	B09	69.224	TGCAGAATAAGGCTCTTGTGCCTCTTCCACAACATTTGCCAATCCCATGCCATAAGCACTTAAGATCCC
Ahs3300I	B09	69.909	TGCAGCAATATTACTTACCAGCAGTGCGAGAACTATCGCGAGATCGGAAGAGCGGTTCAGCAGGAATGC
Ah6296	B09	70.476	TGCAGCAGCAGCTCGAGCTGGAACCTGTTCAACAAGATTTATAAAACATGAAAACAAATCAAAAAAGAA
Ah4742	B09	71.831	TGCAGATAAAAACAGAAATCAAGCAGAGCAGGATTAGAGTAACATCAAAAGTAAGCATATGATTCCTGA
Ah6186	B09	72.342	TGCAGTTAGGCTTATCGGGGACTGTCACTTCCTTCATAGATTATGCCAACTTTTGCTCTTCTGTTTTTT
Ah6110	B09	73.608	TGCAGACAATCAATTTATAAGCATATCTCAGTTTATTTTTCTTGTTAAAAACCAGCAGTTCTATCAATA
Ah3919	B09	74.549	TGCAGGGGAATACTTGACTCTTAAGTTTTTCAACATATAAAGTTTCTCCCAAGATTAAAGAAGGCAAAC
Ahs3281I	B09	76.046	TGCAGTTTGGCTGAAGCCAGGCAACCATTGTGGCGAAAAGTGCCGGTACCTTCAAGCCTAATCAATCCA
Ah3375	B09	76.216	TGCAGTTCATGACTATAAGAAGAGGATTGCAGATAAGACGGGAGCTGTCGAAGCTTTGGCAGGATTGTT
Ahs3281II	B09	77.897	TGCAGTTTGGCTGAAGCCAGGCAACCATTGTGGCGAAAAGTGCCGGTACCTTCAAGCCTAATCAATCCA	17:C>A
Ah4086	B09	78.032	TGCAGGAAGGTGATGTCATTGCATATCGATTAATTGAATTGTCATCATCTTGGACACCCGAGCTTTCTT
Ah3842	B09	78.419	TGCAGAAGCTAAAGAACAAAACTTTCTCCATAACAAAAACAGAAAAAAGGGGAAAAATCACAAATGTGG
Ahs3397I	B09	78.67	TGCAGCAAACTATAAGAGGCTTCTACAAGGGTTTGAGGTAATATTAAGGCTGAAAATTAACTATGGAAA
Ah6215	B09	79.638	TGCAGTTTCTTAAGTGCAAACACAACAAATATGCTATGGGCACAGGTTTGTTACTTTGAAATCATTTCA
Ah6233	B09	80.802	TGCAGTATGAAAATCTATCAGTAACTGTAGGGTTAGTAAAATTAACGTTAAGAACCTAGAATGGTTAAT
Ah6260	B09	82.099	TGCAGAAGTAATGCTTATTATTTTTTAAGTTATGTGGTTAATAGATATTGTCGTGCATGTTTGGGTTAG
FAD2B	B09	82.869	FORWARD: CAGAACCATTAGCTTTG; REVERSE:CTCTGACTATGCATCAG
Ah3931	B09	87.392	TGCAGAACAAATCCTCACTAACATCATTATCTTAATCATTATAGAATAATTCAATTATTAATGTTTAGG
Ahs2956I	B09	89.869	TGCAGCCTACAGCTAAAAAATCTAATTGTAACAACCACAGCTTAAATTGGACGGAGTAGTAACTGAAAT
Ahs3107I	B09	91.678	TGCAGTTACTACCTTTTTCCCTGGAAGTTGAAGTTCCAACACCTGAAGGGTACAACATCACTGAATTCA
Ahs2879II	B09	92.817	TGCAGTTTACAATTAGGTCACTCCCTATTATTCCTTAGCATGGGAGAGACAGACACTCTAACCAAAATT	37:G>A
Ah6219	B09	94.209	TGCAGCAAGTAGCATAAGTTGAAAATTGGGGGAAAAGTGAGAAAAACAAACAAGGCTCTTATTGCTTGT
Ahs6307I	B09	94.771	TGCAGATATAGTCGTCATGACAAACGCTCCAAGTTACCTAGTTGGATACTCTCTCATCTACATGATGCC
Ah3164	B09	97.415	TGCAGATACCAGAATAATAGAATGATTTCATCAATTGAAAGAGATAAGATACATCCAAAACATGGAAAG
Ahs3187I	B09	97.767	TGCAGATTTGACTTGATATTCAACAACTCTGTCAATCAACAATTATATAATAAAGTTACACACTAGTAT
Ahs3305I	B09	98.129	TGCAGCTCTTGCAGAGATTATATTTGGAAACAGAGAAAATCTAATATCCGTAGATCTAAGCTTGCTGGA
Ahs2879I	B09	100.247	TGCAGTTTACAATTAGGTCACTCCCTATTATTCCTTAGCATGGGAGAGACAGACACTCTAACCAAAATT
Ahs2938I	B09	101.625	TGCAGAGCACGAAGCGGCTTTTCCTCCAGAAGCAGACAACTGCAACGGGATCTTCATCTCCTATGACCT
Ahs3307I	B09	105.092	TGCAGTCGAAATGGATTTTCTGGAGCTACAGAAGTCCAAATATTGCGAGATCGGAAGAGCGGTTCAGCA
Ahs2848II	B09	105.869	TGCAGCCGAGGCTGCCTCGCAAATAGCTGCACCCGGGTTCAAGTCCTATAAGAGAAAAAATGAACCCTT	42:G>A
Ahs3045I	B09	106.581	TGCAGGCACTTGAAGATGAAATGAATTTAAGCCTGGTTGACTGGGGAAAATTACACTCTCTTTTGCCCA
Ahs2819I	B09	108.976	TGCAGTAGTAGTTTGGCTTTATCGATTGCATTGTTCAGCAAACACAGAGACTCTATTCCTGACGAGCTT
Ahs3100I	B09	135.026	TGCAGAAGAAGCTGCCAGAGCTTATGACGAGGCGGCGTGCCTTCTTCGTGGCGCCAACACAAGAACAAA
Ahs3145I	B10	0	TGCAGATGTCTATTTCTCTTATCCTTTAAGGCCAGATGTGGAAATCTTACGCGGGTTAAATTTAAAACT
Ahs3077I	B10	1.041	TGCAGTCGGAGTCCTCACTAGAAGAATGGAAGCCATTGTCCCACCCCTCGAGCCGTGCCTGCTTCATAC
Ahs2860I	B10	3	TGCAGAATCCGAAAGACAAGGAGGAGCTGGAGAAGGTCATGCATAAACGGAGCGAGATCGGAAGAGCGG
Ahs2860III	B10	4.426	TGCAGAATCCGAAAGACAAGGAGGAGCTGGAGAAGGTCATGCATAAACGGAGCGAGATCGGAAGAGCGG	14:G>A
Ahs3140II	B10	12.081	TGCAGTTCCACGAAGGCCGACATCTGGTTGCGGGCATAGCCGTGGGCCAGGTTGAACATGGAATAGTTC
Ahs2971II	B10	15.066	TGCAGAAGAGGAGAAGGTCCGCCACTGGGATGAAGACGCGAGATCGGAAGAGCGGTTCAGCAGGAATGC
Ahs2759I	B10	17.751	TGCAGGAAGAGATTGCCTCGCAGATGTCGGAACAGATGAACCGCAACCTGATGGCGAGATCGGAAGAGC
Ah6298	B10	20.555	TGCAGGAACCTGAAATACACAAAATGTCTGAACTGCGAGAAGCTTATAGAGAAGTGGGACAAGACCTAT
Ahs2781I	B10	21.184	TGCAGATCAGCGATCTGCAATCCTGGTACGGCGAATCGCATATCCTGCACAACGTCAACCTCAACGTCC
Ahs2787I	B10	23.493	TGCAGGCGGATGGGCAATTCCAGCGGCCGCATGATCATCTTGATGGTGGTCTCGGGCTTGAGATTGACC
Ahs3248II	B10	24.992	TGCAGCACCAGTCGGTCCAGCCAGAGCGGATTGTCGCTGTCCAGGAAGTAGGGATTGGGCATCAGCGAG	11:T>C
Ahs3156I	B10	26.589	TGCAGGGGGACGGCCCTGAGCTTGCCCTTGTGGTCCTGTACGCCCTTGCAATGCACATAGCGAGATCGG
Ahs3156II	B10	28.981	TGCAGGGGGACGGCCCTGAGCTTGCCCTTGTGGTCCTGTACGCCCTTGCAATGCACATAGCGAGATCGG	38:T>C
Ahs3292II	B10	29.132	TGCAGTCGCAATTCCAATCCCAGTTCGCCCAATTCAAGCCGCCGGCCCAGGCTTTCCCTGGCTTTGCCG	53:T>G
Ahs2883I	B10	30.059	TGCAGCCACAGAAAAGTCAACAGCAACGGGATGCCCACCACGCCCGCCAGGCACCAGCGAGATCGGAAG
Ahs3380I	B10	31.784	TGCAGTTCGCGGCCCACCAGCAGGTTGAACTTCTGGTCGGTGCCGCCCAGCTCCAGGTCGGACTTCAGC
Ahs3317II	B10	33.536	TGCAGGAATTCGCCCTGACCGACTACCTCACGCAGTTGCCCAATCGCCGTTACTTCATGCAGCGAGATC	4:C>T
Ahs3194III	B10	33.942	TGCAGATCCTGCTGGCGGTAGATGGCGTCGTTCCAGAACGGCAGCACATGCACCATGGCCGGACTGTCG	17:G>A
Ahs3194I	B10	35.477	TGCAGATCCTGCTGGCGGTAGATGGCGTCGTTCCAGAACGGCAGCACATGCACCATGGCCGGACTGTCG
Ahs3162I	B10	38.519	TGCAGCAAAGCAACCGCTTCTCGGTGATGGACCGTGACAGCATGAGCGAACTGGCCCAGGAAGCCAAGC
Ahs2806I	B10	38.854	TGCAGGTCAAGCAGCAGCTCGGTGTTCAGGCTCTGTCGATCGCCAACCAGGCGAGATCGGAAGAGCGGT
Ahs2868II	B10	41.114	TGCAGGCCTGCGGCCTCGATCTCTCACCGATGCAGGACGTGCCGGGCATGATGGTCATGCGAGATCGGA
Ahs3292II	B10	42.567	TGCAGTCGCAATTCCAATCCCAGTTCGCCCAATTCAAGCCGCCGGCCCAGGCTTTCCCTGGCTTTGCCG	53:T>G
Ahs3172I	B10	44.789	TGCAGGACACGAGTACCTACAAGAGCCGCCAGCAAAGCGAGATCGGAAGAGCGGTTCAGCAGGAATGCC
Ahs3003I	B10	50.235	TGCAGCTTGTTCTTCTTGATGTATTCCCACACCTTCTTGGTCACTTCGGTGCGAGATCGGAAGAGCGGT
Ahs3109I	B10	52.213	TGCAGCACGTGCACAGCAACTATGAGATCGACCTGTTCCAGGCGAGATCGGAAGAGCGGTTCAGCAGGA
Ahs2777II	B10	54.1	TGCAGCACGGCGGTCGGATCGAAGTCCACCAGACGGCCTTTGAAGGCATAGTCCATCGCGAGATCGGAA	32:A>C
Ahs3288II	B10	60.811	TGCAGACGCCGGCCGGGCTGGAACAGCTGACCATTCTTGAAGTGAGCTATCCAGCGAGATCGGAAGAGC	25:G>A
Ahs3424I	B10	74.261	TGCAGACCCTTGGCGGACAACTCGGAACCATCGATCGCGATCAGAATGCGAGATCGGAAGAGCGGTTCA
Ahs3189II	B10	77.961	TGCAGACCGAATCCAACACCGCCATGGCCCCGGCCTTCCTGATGCAGCAGATGGAATGGCGAGATCGGA	34:C>T
